# Supplementary material for: Identification and analysis of mitochondria-related central genes in steroid-induced osteonecrosis of the femoral head, along with drug prediction
Source: Front Endocrinol (Lausanne). 2024 Feb 7;15:1341366. doi: 10.3389/fendo.2024.1341366 (PMC10879930; doi:10.3389/fendo.2024.1341366)
Supplement: Supplementary file 2 [file Table_2.xlsx]

## Sheet: Sheet1
Tag	logFC	AveExpr	t	P.Value	adj.P.Val	B
TSTA3	-1.84532	7.74992	-13.9284	1.68845e-17	3.14964e-13	29.0583
PNP	-1.74384	8.3873	-11.219	2.50903e-14	2.34018e-10	22.255
NUDT4	-1.81703	6.74683	-10.6659	1.25036e-13	6.47688e-10	20.7373
PIP5K1B	-1.93998	4.19736	-10.6302	1.38884e-13	6.47688e-10	20.6378
STOM	-1.41039	8.04219	-10.5326	1.8522e-13	6.9102e-10	20.365
CTNNAL1	-2.42143	5.01773	-10.191	5.12486e-13	1.59332e-09	19.399
CISD2	-2.30504	7.13905	-10.0855	7.03759e-13	1.87542e-09	19.0975
IFRD2	-1.11123	6.38866	-9.78789	1.73551e-12	4.04678e-09	18.2383
HEPACAM2	-2.5303	3.95605	-9.54405	3.66613e-12	7.02618e-09	17.5251
BPGM	-3.25444	6.75338	-9.53528	3.76658e-12	7.02618e-09	17.4993
TFDP1	-1.81136	6.76087	-9.28355	8.21623e-12	1.39159e-08	16.7544
REXO2	-1.73325	6.72785	-9.24747	9.19392e-12	1.39159e-08	16.6469
POLR1D	-1.37346	7.87996	-9.23035	9.69804e-12	1.39159e-08	16.5959
GYPA	-2.62742	4.3311	-9.18636	1.11262e-11	1.48248e-08	16.4645
TFDP2	-1.57551	5.00535	-9.06644	1.61986e-11	2.01445e-08	16.1052
RHAG	-1.84449	3.26082	-9.04001	1.76005e-11	2.05199e-08	16.0257
USP12	-1.85981	4.7508	-9.0099	1.93481e-11	2.12306e-08	15.9351
ARL4A	-2.05941	4.62262	-8.84206	3.28594e-11	3.40533e-08	15.4279
CMAS	-1.13226	7.07555	-8.79369	3.83005e-11	3.62913e-08	15.2811
RIOK3	-2.14898	8.51019	-8.78871	3.891e-11	3.62913e-08	15.2659
NSUN3	-1.49878	6.37649	-8.76372	4.21207e-11	3.74152e-08	15.1899
VTI1B	-1.02853	7.24308	-8.71559	4.90789e-11	3.80653e-08	15.0434
TBL1XR1	-1.05893	6.49087	-8.71505	4.91635e-11	3.80653e-08	15.0417
RAP1GAP	-3.14935	6.60719	-8.71335	4.94298e-11	3.80653e-08	15.0365
ALDH5A1	-1.74273	4.83445	-8.68903	5.34056e-11	3.80653e-08	14.9624
MAP4K5	-1.32975	6.45538	-8.68479	5.41303e-11	3.80653e-08	14.9494
FBXL4	-1.2708	5.41641	-8.67923	5.50961e-11	3.80653e-08	14.9325
ISCA1	-2.26242	6.83299	-8.5904	7.31339e-11	4.87228e-08	14.6609
RNF14	-1.50889	6.93476	-8.54108	8.56193e-11	5.50738e-08	14.5096
YOD1	-2.34078	7.31398	-8.47724	1.05034e-10	6.53104e-08	14.3135
DYRK3	-2.00374	4.85816	-8.36929	1.48545e-10	8.92837e-08	13.9808
STK11	-1.35584	7.1647	-8.35977	1.53162e-10	8.92837e-08	13.9514
FAM20B	-0.974564	5.67859	-8.27937	1.98442e-10	1.12174e-07	13.7026
C9orf40	-1.47844	5.52134	-8.26825	2.05687e-10	1.1285e-07	13.6682
ARG2	-1.61192	4.10447	-8.21187	2.46767e-10	1.30391e-07	13.4932
UBE2F	-1.24239	6.85055	-8.20582	2.51639e-10	1.30391e-07	13.4745
DCUN1D1	-1.5897	6.39703	-8.11672	3.35757e-10	1.69276e-07	13.1973
SNX3	-1.3932	9.19419	-8.09968	3.54835e-10	1.74187e-07	13.1442
IFIT1B	-2.87623	6.50183	-8.08212	3.75634e-10	1.79552e-07	13.0894
ENSA	-0.991104	5.40402	-8.07451	3.85016e-10	1.79552e-07	13.0657
XPC	0.708732	6.6465	8.05006	4.16835e-10	1.8524e-07	12.9894
YIPF6	-1.16425	7.71189	-8.04988	4.17073e-10	1.8524e-07	12.9888
TBCEL	-1.42047	4.52494	-8.00864	4.76876e-10	2.06876e-07	12.86
HEMGN	-2.84337	6.21105	-7.9857	5.13817e-10	2.17835e-07	12.7882
CREG1	-1.35937	8.71398	-7.94197	5.92436e-10	2.45585e-07	12.6513
CETN2	-1.05677	7.61576	-7.92779	6.20444e-10	2.51473e-07	12.6069
ARAP1	1.11045	8.55062	7.92135	6.33604e-10	2.51473e-07	12.5867
MSI2	-1.52025	4.65875	-7.89537	6.89618e-10	2.68003e-07	12.5052
HDGF	-1.23183	8.93039	-7.83594	8.37263e-10	3.18741e-07	12.3186
SIAH2	-2.07791	8.73584	-7.82507	8.67528e-10	3.23657e-07	12.2844
LOC728392	1.1131	8.56162	7.81004	9.1123e-10	3.33296e-07	12.2371
MOSPD1	-1.5289	3.88096	-7.79415	9.59832e-10	3.44321e-07	12.1871
ELOVL6	-1.44205	3.96278	-7.77305	1.0284e-09	3.59143e-07	12.1207
CA2	-1.90984	6.70636	-7.76973	1.03965e-09	3.59143e-07	12.1102
TSPAN7	-2.03725	3.80494	-7.74526	1.12636e-09	3.77787e-07	12.0331
UBE2H	-1.84442	6.54097	-7.74302	1.13467e-09	3.77787e-07	12.0261
GID4	-1.1386	5.44852	-7.73738	1.1558e-09	3.77787e-07	12.0083
TYK2	1.02194	8.32231	7.73244	1.17464e-09	3.77787e-07	11.9928
CSK	0.903818	7.73922	7.69182	1.34193e-09	4.24277e-07	11.8646
UROD	-1.07934	7.24561	-7.68666	1.36482e-09	4.24321e-07	11.8483
FAM104B	-1.01236	5.48604	-7.66878	1.44724e-09	4.4257e-07	11.7919
CA1	-3.44259	6.96754	-7.61372	1.73403e-09	5.21719e-07	11.6178
GABARAPL2	-1.19158	9.72532	-7.59579	1.83923e-09	5.44587e-07	11.5611
SLC7A5	-1.38891	5.85977	-7.55529	2.10126e-09	6.12452e-07	11.4329
SKP1	-0.808064	8.01933	-7.54631	2.16424e-09	6.21105e-07	11.4044
C9orf78	-1.39135	8.87153	-7.52303	2.33656e-09	6.60396e-07	11.3307
GADD45A	-1.90893	7.34047	-7.48971	2.60763e-09	7.2193e-07	11.225
ACP1	-1.28202	7.84834	-7.48692	2.63167e-09	7.2193e-07	11.2161
NLRP1	1.27625	6.52314	7.46454	2.83315e-09	7.63519e-07	11.1451
SLC2A1	-1.81575	6.84187	-7.46113	2.86514e-09	7.63519e-07	11.1343
BBOF1	-1.96554	5.28149	-7.45235	2.94925e-09	7.74863e-07	11.1064
ATP6V1D	-1.01007	7.14528	-7.44643	3.00748e-09	7.77706e-07	11.0876
RHCE	-2.36291	5.01462	-7.44282	3.04345e-09	7.77706e-07	11.0761
TRAK2	-1.59938	7.1869	-7.43431	3.13005e-09	7.89027e-07	11.0491
RNF11	-1.63685	8.38164	-7.41319	3.35597e-09	8.34697e-07	10.982
HACD1	-1.34308	3.12063	-7.38679	3.66162e-09	8.98735e-07	10.898
RUNX2	0.623695	5.45983	7.36165	3.97859e-09	9.54338e-07	10.818
EIF1B	-0.986816	9.01523	-7.36075	3.99048e-09	9.54338e-07	10.8152
POC1B	-1.41398	6.52753	-7.32477	4.4943e-09	1.06122e-06	10.7006
PECAM1	1.39183	8.44171	7.30213	4.84372e-09	1.12943e-06	10.6285
GCLC	-1.43539	5.34856	-7.29702	4.92629e-09	1.13451e-06	10.6122
NME4	-1.12765	6.12164	-7.29185	5.01114e-09	1.13997e-06	10.5958
CDC27	-0.840395	6.34887	-7.27677	5.26759e-09	1.18387e-06	10.5477
XK	-2.50842	4.72013	-7.24316	5.88753e-09	1.28358e-06	10.4405
MOB1B	-0.981049	5.4349	-7.24185	5.9131e-09	1.28358e-06	10.4363
TENT5C	-2.43721	8.91905	-7.24162	5.91765e-09	1.28358e-06	10.4355
SIGLEC7	1.44694	6.2592	7.21434	6.47729e-09	1.38882e-06	10.3485
ST13	-0.97184	7.78629	-7.20884	6.59625e-09	1.39826e-06	10.3309
FAM117A	-1.18976	8.04708	-7.198	6.83764e-09	1.43314e-06	10.2963
PSAP	1.06615	11.6465	7.17439	7.39415e-09	1.53256e-06	10.2209
TMCC2	-1.92822	6.59263	-7.16501	7.62767e-09	1.56359e-06	10.1909
RNASET2	1.16104	10.4899	7.15487	7.88863e-09	1.59951e-06	10.1585
CDK8	-0.90411	5.73571	-7.14255	8.21767e-09	1.64831e-06	10.1191
DPEP2	1.49346	7.89336	7.11605	8.973e-09	1.78066e-06	10.0344
NUTF2	-0.764754	6.89923	-7.10838	9.20419e-09	1.80732e-06	10.0099
SRRD	-1.40212	6.70587	-7.09599	9.59066e-09	1.86359e-06	9.97025
MOB3A	1.17295	8.57003	7.06475	1.06391e-08	2.03826e-06	9.87026
DYNLL1	-0.978089	9.35036	-7.0628	1.07081e-08	2.03826e-06	9.86402
PA2G4	-1.08439	8.00209	-7.05886	1.08491e-08	2.04424e-06	9.85142
HIST1H1C	-1.34356	6.92323	-7.02011	1.23399e-08	2.28633e-06	9.72732
MPPE1	1.17626	6.20997	7.01466	1.25657e-08	2.28633e-06	9.70984
ARNTL	0.915309	6.4804	7.01359	1.26103e-08	2.28633e-06	9.70643
DNAJC6	-1.1552	2.88259	-7.01326	1.26242e-08	2.28633e-06	9.70537
SOX6	-1.32992	3.57673	-7.00934	1.27901e-08	2.2941e-06	9.69278
CPPED1	1.59715	8.85023	7.00147	1.31291e-08	2.33247e-06	9.66757
CLIC2	-1.40604	4.37153	-6.99175	1.35604e-08	2.37173e-06	9.63642
DAP	-0.726804	7.79302	-6.99077	1.36043e-08	2.37173e-06	9.6333
RPIA	-1.49784	8.49168	-6.97902	1.41464e-08	2.44339e-06	9.59564
FECH	-2.56101	5.87153	-6.94652	1.57619e-08	2.67843e-06	9.4914
PITHD1	-1.75082	8.79653	-6.9459	1.57943e-08	2.67843e-06	9.48942
SLC13A4	-0.957841	5.16859	-6.94245	1.59767e-08	2.68496e-06	9.47835
UBE2M	-1.28488	6.77763	-6.92758	1.67872e-08	2.79596e-06	9.43066
TCF3	-0.96751	7.13456	-6.91851	1.73018e-08	2.85618e-06	9.40155
PRDX2	-1.64136	8.82283	-6.90826	1.79021e-08	2.92934e-06	9.36868
SUSD6	1.3373	9.21496	6.89766	1.85454e-08	3.00823e-06	9.33464
STOML2	-0.737231	6.70004	-6.86678	2.05539e-08	3.30528e-06	9.23552
ZDHHC7	0.939072	8.24792	6.8512	2.16486e-08	3.41785e-06	9.1855
ZNF18	0.661613	7.06253	6.8507	2.16851e-08	3.41785e-06	9.18387
CXCR2	1.66178	9.46598	6.84906	2.18036e-08	3.41785e-06	9.17862
ITGB2	1.06712	9.51725	6.82114	2.39293e-08	3.70863e-06	9.08894
SLC14A1	-2.49412	6.57744	-6.81956	2.40562e-08	3.70863e-06	9.08384
SETD1B	0.761419	7.68212	6.8071	2.50758e-08	3.83414e-06	9.04383
RTN1	1.13721	6.11857	6.8	2.56767e-08	3.89409e-06	9.021
TBPL1	-0.879564	7.49444	-6.79455	2.61473e-08	3.93349e-06	9.00349
CYB5A	-0.89219	6.4761	-6.77102	2.8281e-08	4.22044e-06	8.92787
GYPE	-1.23687	3.37755	-6.76513	2.88418e-08	4.26995e-06	8.90894
GSPT1	-1.32766	7.0978	-6.75603	2.97308e-08	4.33196e-06	8.87967
FHDC1	-2.03002	4.09798	-6.75481	2.98515e-08	4.33196e-06	8.87577
AP2B1	-1.18347	6.72593	-6.75372	2.99606e-08	4.33196e-06	8.87225
SPTA1	-1.63317	3.41494	-6.75144	3.01895e-08	4.33196e-06	8.86492
TMEM200B	-1.09536	6.13152	-6.74708	3.06315e-08	4.36183e-06	8.8509
CACNA2D3	0.857773	4.32618	6.73015	3.24115e-08	4.51688e-06	8.79645
SEC62	-1.04338	6.5108	-6.73001	3.24266e-08	4.51688e-06	8.796
RAD23A	-1.33404	8.5487	-6.72069	3.34505e-08	4.62212e-06	8.76603
MPEG1	1.48386	7.89282	6.71272	3.43515e-08	4.67731e-06	8.74041
RIDA	-1.35091	4.39674	-6.70842	3.48478e-08	4.71051e-06	8.72658
HMBS	-1.53788	7.3531	-6.69579	3.63487e-08	4.86845e-06	8.68593
FIS1	-1.04698	8.38686	-6.69377	3.65937e-08	4.86845e-06	8.67945
ZNF318	0.623123	5.37991	6.68489	3.76951e-08	4.95187e-06	8.65086
DEPP1	-1.17627	5.65953	-6.66534	4.02367e-08	5.21232e-06	8.58796
IL16	0.646271	6.08433	6.65534	4.16029e-08	5.35214e-06	8.55577
LPAR2	1.19313	7.83865	6.64594	4.29285e-08	5.48485e-06	8.52554
PIK3R5	0.94708	7.67743	6.62416	4.61661e-08	5.85838e-06	8.45544
ARHGAP25	0.988836	7.26383	6.60636	4.89935e-08	6.17516e-06	8.39814
ELMSAN1	0.82458	7.35944	6.60418	4.93513e-08	6.17852e-06	8.39112
KAT2B	-1.33922	6.74165	-6.60078	4.99158e-08	6.20752e-06	8.38016
DOHH	-0.852583	5.67694	-6.5887	5.19703e-08	6.42022e-06	8.34127
MAN2B1	0.786144	7.75554	6.58629	5.23903e-08	6.42953e-06	8.33351
PTAFR	1.44662	8.77691	6.57917	5.36519e-08	6.52287e-06	8.31057
SWT1	-0.843936	4.84468	-6.57806	5.38502e-08	6.52287e-06	8.30702
USF3	0.898843	6.47278	6.57298	5.4772e-08	6.59172e-06	8.29065
CMBL	-0.881055	4.12133	-6.56817	5.56591e-08	6.65215e-06	8.27517
PTGS2	1.85148	5.53587	6.56641	5.59873e-08	6.65215e-06	8.2695
TXNIP	0.977954	11.6487	6.55529	5.81073e-08	6.86034e-06	8.23367
GLRX5	-1.63519	10.48	-6.55329	5.84954e-08	6.86272e-06	8.22725
DCAF11	-0.738925	6.9854	-6.54822	5.94955e-08	6.89923e-06	8.21091
NCOA4	-0.88457	9.86904	-6.54719	5.97001e-08	6.89923e-06	8.2076
NTAN1	-1.19092	6.52263	-6.54611	5.99162e-08	6.89923e-06	8.20412
STK10	0.677173	7.66376	6.51846	6.57158e-08	7.52063e-06	8.11505
THEM5	-1.88393	4.13815	-6.51578	6.63057e-08	7.54187e-06	8.10643
TERF2IP	-0.81223	7.42516	-6.50854	6.79305e-08	7.67462e-06	8.0831
MAST3	0.891367	7.33251	6.5061	6.84867e-08	7.67462e-06	8.07524
STAT5A	0.674692	7.34452	6.50487	6.87688e-08	7.67462e-06	8.07127
MAP3K5	0.952672	7.52912	6.50335	6.91184e-08	7.67462e-06	8.06638
IFT52	-0.955844	6.67908	-6.48442	7.36316e-08	8.10543e-06	8.00541
CHST7	0.825512	6.20597	6.48269	7.40589e-08	8.10543e-06	7.99983
SLC45A4	1.40543	6.92552	6.47867	7.5062e-08	8.10543e-06	7.98686
FCHSD2	0.595883	5.06497	6.47812	7.5199e-08	8.10543e-06	7.9851
PSME4	-0.664762	5.6656	-6.47704	7.54703e-08	8.10543e-06	7.98163
AGO2	-1.12779	6.22283	-6.47609	7.57101e-08	8.10543e-06	7.97857
FGD3	0.739711	8.03585	6.4743	7.61654e-08	8.10543e-06	7.97279
BSG	-1.45896	7.20829	-6.47309	7.64745e-08	8.10543e-06	7.96889
DCAF10	-0.664404	6.17266	-6.46938	7.74282e-08	8.16015e-06	7.95694
PPTC7	0.992792	7.70859	6.4637	7.89122e-08	8.20024e-06	7.93864
FAM104A	-1.38949	7.19517	-6.46289	7.91274e-08	8.20024e-06	7.93602
FRY	1.31828	6.02574	6.45589	8.09998e-08	8.33078e-06	7.91347
CHP1	-0.904291	7.99563	-6.45485	8.12802e-08	8.33078e-06	7.91014
MPP1	-1.28469	9.4385	-6.45079	8.23915e-08	8.39853e-06	7.89705
RAB11FIP4	0.72044	5.91561	6.44852	8.30198e-08	8.41659e-06	7.88973
LCP1	1.19949	10.6338	6.44158	8.49677e-08	8.55758e-06	7.86737
GID8	-0.931301	6.70781	-6.44032	8.5328e-08	8.55758e-06	7.86329
PPME1	-0.917971	5.11002	-6.43431	8.70574e-08	8.68432e-06	7.84395
ADGRE3	1.5435	6.75816	6.43045	8.81884e-08	8.75036e-06	7.83151
ARHGEF18	0.744364	8.96157	6.42804	8.89026e-08	8.77455e-06	7.82373
CCNDBP1	-0.740832	6.41772	-6.42496	8.98222e-08	8.81865e-06	7.81381
WLS	1.53289	5.7098	6.40031	9.75376e-08	9.46331e-06	7.73438
ABCG2	-1.27734	4.11126	-6.39903	9.79575e-08	9.46331e-06	7.73024
ACSL6	-1.93153	5.2524	-6.39814	9.82497e-08	9.46331e-06	7.72737
UNC119	0.790867	6.89338	6.39763	9.84176e-08	9.46331e-06	7.72572
CHPT1	-1.34887	8.42268	-6.39584	9.90055e-08	9.47101e-06	7.71998
IGF2R	1.24885	8.72297	6.39419	9.95539e-08	9.47489e-06	7.71466
YPEL4	-1.55004	4.11515	-6.39233	1.00176e-07	9.48574e-06	7.70865
APLP2	1.04724	9.60864	6.38551	1.02484e-07	9.65527e-06	7.68669
UBQLN1	-0.727968	6.82012	-6.37866	1.04861e-07	9.82955e-06	7.66459
CDKL1	-1.22265	3.65001	-6.36672	1.09133e-07	1.01788e-05	7.62611
RRAGB	-0.947917	5.09417	-6.36252	1.10674e-07	1.02392e-05	7.61259
SGK1	1.75431	8.24579	6.36197	1.10878e-07	1.02392e-05	7.61082
ACSM3	-1.92788	4.42571	-6.35741	1.12582e-07	1.03453e-05	7.59611
PILRA	1.31202	7.66919	6.34843	1.16014e-07	1.06084e-05	7.56717
ZNF398	0.642623	5.17605	6.33874	1.19834e-07	1.09043e-05	7.53595
ELOF1	-1.12016	8.70534	-6.31947	1.27808e-07	1.15735e-05	7.47385
ATP6V1B2	1.27037	9.23082	6.31148	1.31271e-07	1.18296e-05	7.44808
SLC50A1	-0.680201	6.0039	-6.29304	1.39622e-07	1.24663e-05	7.38864
BIN2	1.02561	7.95354	6.29293	1.39673e-07	1.24663e-05	7.38829
RPS6KA5	0.990971	5.09466	6.28956	1.41253e-07	1.25473e-05	7.37745
ATP6V1A	0.987718	7.61183	6.28325	1.44265e-07	1.27541e-05	7.35711
GET3	-0.738178	6.99625	-6.27106	1.50269e-07	1.32223e-05	7.31781
NDUFAF3	-0.630097	7.85449	-6.25833	1.56803e-07	1.37324e-05	7.27679
MAP3K3	1.08216	8.08688	6.25588	1.58092e-07	1.37806e-05	7.2689
MYO9B	1.00952	6.08489	6.25181	1.6026e-07	1.39046e-05	7.25578
THOC7	-0.939869	7.30212	-6.24418	1.64401e-07	1.41978e-05	7.23119
VMP1	1.57342	9.72548	6.23323	1.70532e-07	1.46594e-05	7.1959
RGS2	1.69834	11.1745	6.22284	1.7656e-07	1.50905e-05	7.16243
GLB1	0.769938	7.64245	6.22182	1.77164e-07	1.50905e-05	7.15914
DEF6	0.819224	7.82246	6.2162	1.80524e-07	1.52405e-05	7.14103
PCTP	-1.27665	7.33383	-6.21614	1.80559e-07	1.52405e-05	7.14084
CD93	1.31927	7.28856	6.21394	1.81897e-07	1.52842e-05	7.13373
SOAT1	0.952097	5.9773	6.2087	1.85111e-07	1.54259e-05	7.11685
PID1	1.21056	5.63198	6.2085	1.85236e-07	1.54259e-05	7.1162
NUAK2	0.911614	6.92812	6.20009	1.90515e-07	1.57436e-05	7.08912
MYO1F	1.26146	8.51213	6.19974	1.9074e-07	1.57436e-05	7.08798
SORL1	1.40649	10.0292	6.18752	1.98697e-07	1.61963e-05	7.0486
SLC1A5	-1.44481	6.90178	-6.1869	1.99107e-07	1.61963e-05	7.04661
ST8SIA4	1.31787	6.4098	6.18602	1.99697e-07	1.61963e-05	7.04376
LNX2	-0.797089	6.1868	-6.17877	2.04595e-07	1.65217e-05	7.02041
MAP7D1	0.665582	7.30751	6.17608	2.06443e-07	1.65991e-05	7.01174
TOP1	-0.940832	7.1178	-6.17328	2.08388e-07	1.66835e-05	7.00271
FOXO4	-1.07989	5.28761	-6.17198	2.09291e-07	1.66842e-05	6.99854
GIMAP8	1.01033	6.95706	6.16745	2.12485e-07	1.68668e-05	6.98394
JAK1	0.811896	7.87	6.15124	2.24324e-07	1.76562e-05	6.9317
GCAT	-0.84826	4.83089	-6.14739	2.27232e-07	1.781e-05	6.91929
KAT8	0.68012	7.83149	6.14442	2.29494e-07	1.78847e-05	6.90975
HVCN1	1.24091	7.64146	6.14363	2.30102e-07	1.78847e-05	6.90719
CLEC11A	-0.846502	5.68382	-6.1248	2.45056e-07	1.89679e-05	6.84653
MSN	0.987372	10.0993	6.12321	2.46364e-07	1.89904e-05	6.8414
WIPF1	1.059	6.86232	6.1064	2.60603e-07	1.9902e-05	6.78726
NUMB	1.08422	7.11173	6.10635	2.60643e-07	1.9902e-05	6.78711
SMIM5	-1.49226	7.06657	-6.1055	2.61391e-07	1.9902e-05	6.78435
SASH3	0.817208	7.69974	6.10333	2.63289e-07	1.9965e-05	6.77738
LITAF	1.06198	10.8093	6.09999	2.66251e-07	2.01079e-05	6.7666
BID	0.913497	7.44616	6.09745	2.68519e-07	2.01974e-05	6.75843
OLIG1	1.69884	5.1381	6.09232	2.73165e-07	2.03893e-05	6.7419
RHD	-1.85927	4.45827	-6.09222	2.73257e-07	2.03893e-05	6.74158
FAM174A	1.30809	5.58015	6.08962	2.75635e-07	2.04849e-05	6.73323
KCNS3	-0.625912	3.13355	-6.08543	2.79528e-07	2.06622e-05	6.71971
JAML	1.30086	7.47602	6.08146	2.83265e-07	2.06622e-05	6.70692
SYNGR2	0.791326	7.82087	6.08114	2.8356e-07	2.06622e-05	6.70592
C7orf26	0.592741	6.57227	6.07779	2.86762e-07	2.08142e-05	6.6951
RASSF4	1.35318	6.4822	6.07635	2.88146e-07	2.08336e-05	6.69046
RIPOR2	1.14561	8.27921	6.07184	2.92522e-07	2.09826e-05	6.67594
ZZEF1	0.636583	6.70684	6.07123	2.93119e-07	2.09826e-05	6.67397
CSF2RB	1.40088	9.72007	6.06887	2.95434e-07	2.09826e-05	6.6664
DENND4B	0.831403	7.97815	6.0676	2.96691e-07	2.09826e-05	6.66231
ENDOD1	-0.959079	5.93744	-6.06698	2.97307e-07	2.09826e-05	6.66031
IGF2	-1.64973	5.92558	-6.06648	2.97808e-07	2.09826e-05	6.65869
LIMD2	0.684271	5.8227	6.0662	2.98081e-07	2.09826e-05	6.6578
AIDA	-0.927584	6.35601	-6.06414	3.00139e-07	2.10477e-05	6.65117
LPGAT1	0.996827	6.44701	6.06303	3.01262e-07	2.10477e-05	6.64758
BABAM1	-1.00895	8.44199	-6.0574	3.06987e-07	2.13676e-05	6.62944
RFESD	-0.872697	4.12598	-6.04396	3.21086e-07	2.21983e-05	6.58618
GPSM3	1.15014	8.49715	6.04342	3.21667e-07	2.21983e-05	6.58444
RNF130	1.08806	9.89371	6.04155	3.23681e-07	2.21983e-05	6.57843
ATG16L2	1.22539	8.00651	6.03968	3.2571e-07	2.22253e-05	6.57241
ARHGEF12	-1.66752	5.58004	-6.039	3.26456e-07	2.22253e-05	6.5702
DOCK2	0.650509	5.68145	6.03514	3.3069e-07	2.24316e-05	6.55779
PIM1	-1.25617	8.09404	-6.03251	3.33615e-07	2.2548e-05	6.54931
SERPINI1	-0.990342	4.37093	-6.02945	3.37036e-07	2.26405e-05	6.53948
GPR155	1.10473	6.26512	6.02912	3.37411e-07	2.26405e-05	6.53841
METTL22	-0.808074	6.11118	-6.02473	3.42394e-07	2.28925e-05	6.52428
SLC15A4	1.13742	8.97807	6.01606	3.52462e-07	2.34114e-05	6.49637
FHL2	-1.00264	4.63386	-6.01589	3.52665e-07	2.34114e-05	6.49581
NUDT1	-0.817451	6.40839	-6.01188	3.57417e-07	2.35592e-05	6.48292
IMPDH1	0.7392	8.26966	6.0084	3.61605e-07	2.37513e-05	6.4717
CNPPD1	-0.954907	8.54804	-5.9945	3.78786e-07	2.47059e-05	6.42698
RFFL	1.00958	7.94872	5.98814	3.86927e-07	2.51489e-05	6.4065
SLC15A3	0.774871	7.99131	5.97683	4.01832e-07	2.59639e-05	6.37009
RBX1	-1.12309	8.63244	-5.97652	4.02249e-07	2.59639e-05	6.36909
SERF1A	-0.645581	4.33763	-5.96986	4.11299e-07	2.64564e-05	6.34766
MPC2	-0.731704	6.76512	-5.963	4.20823e-07	2.68837e-05	6.32562
2023-03-03	-1.0695	5.01416	-5.94578	4.45746e-07	2.83589e-05	6.2702
CAMK2G	0.688695	6.55195	5.94497	4.46956e-07	2.83589e-05	6.26759
KLF2	1.2239	10.3092	5.94195	4.51475e-07	2.85486e-05	6.2579
ATP5F1E	-0.599594	8.02097	-5.94046	4.5373e-07	2.85942e-05	6.2531
PPP3R1	-0.993087	6.09927	-5.93723	4.5866e-07	2.88075e-05	6.24269
PSD4	0.806788	7.21521	5.93516	4.61835e-07	2.89097e-05	6.23605
TUBG1	-0.903673	6.25928	-5.92764	4.73578e-07	2.95111e-05	6.21187
MYO5A	1.01744	5.62316	5.92699	4.74608e-07	2.95111e-05	6.20978
FGFR1OP2	-0.950851	7.25154	-5.92398	4.794e-07	2.96403e-05	6.2001
FYB1	1.0148	9.31563	5.92369	4.79864e-07	2.96403e-05	6.19917
SKAP2	1.46525	7.83833	5.908	5.05676e-07	3.10292e-05	6.14871
UBE2V1	-0.761085	7.16941	-5.90466	5.11344e-07	3.12741e-05	6.13798
HJURP	-0.631429	4.40777	-5.89841	5.22135e-07	3.18298e-05	6.11787
GAK	0.620905	7.5242	5.89517	5.27803e-07	3.20288e-05	6.10747
TIGD3	1.07264	5.33017	5.89459	5.28834e-07	3.20288e-05	6.10559
RNASE6	1.45584	8.394	5.89077	5.35627e-07	3.23352e-05	6.0933
TGFBI	2.60525	8.39172	5.88904	5.38719e-07	3.24002e-05	6.08776
FAM49A	1.36543	6.90653	5.88823	5.40177e-07	3.24002e-05	6.08516
XPO7	-0.893056	7.9044	-5.88617	5.43906e-07	3.25193e-05	6.07853
IRF8	1.04481	6.85927	5.87714	5.60547e-07	3.34072e-05	6.04951
PIGX	1.14953	6.17977	5.87365	5.67114e-07	3.36909e-05	6.0383
FOXO3	-1.25759	8.22602	-5.87065	5.72833e-07	3.39226e-05	6.02864
PAQR9	-1.24104	4.47752	-5.86629	5.81222e-07	3.43105e-05	6.01464
VSIR	1.14995	8.88495	5.8627	5.88223e-07	3.46142e-05	6.00311
NRBF2	1.17561	7.70237	5.86114	5.91299e-07	3.46858e-05	5.99808
C16orf54	0.778739	9.06052	5.85993	5.93689e-07	3.47168e-05	5.9942
CST3	1.3837	8.33886	5.8561	6.01328e-07	3.47828e-05	5.98189
SMCR8	0.868103	7.05883	5.85547	6.02591e-07	3.47828e-05	5.97987
NINJ1	0.940346	8.9679	5.85544	6.02653e-07	3.47828e-05	5.97977
SVBP	-0.957016	7.16222	-5.8547	6.04141e-07	3.47828e-05	5.9774
RFNG	-0.638106	5.6578	-5.85366	6.06249e-07	3.47968e-05	5.97404
PELI1	1.83882	7.64628	5.84578	6.22392e-07	3.55412e-05	5.94874
SLC6A19	-0.962102	4.86266	-5.84548	6.23029e-07	3.55412e-05	5.94776
ABCB10	-0.881256	6.4919	-5.84443	6.25211e-07	3.55569e-05	5.94439
NADK	1.16226	8.20404	5.84332	6.27529e-07	3.55803e-05	5.94083
EVI2B	1.0504	10.3105	5.83918	6.36261e-07	3.58574e-05	5.92752
BNIP3L	-1.26534	10.5667	-5.83764	6.39547e-07	3.59341e-05	5.92256
PLEC	0.696507	7.9266	5.83175	6.52223e-07	3.65362e-05	5.90367
HES6	-1.40389	4.96555	-5.82255	6.7256e-07	3.73786e-05	5.87411
CXCR1	1.5876	10.351	5.82232	6.73071e-07	3.73786e-05	5.87337
TLCD4	-0.754374	3.47593	-5.82223	6.73272e-07	3.73786e-05	5.87309
PLEKHO2	1.07974	8.05632	5.81337	6.93484e-07	3.82682e-05	5.84461
PAK1	1.03475	7.82407	5.81252	6.95449e-07	3.82682e-05	5.84189
ZFP36	0.881855	11.2844	5.8087	7.0436e-07	3.85498e-05	5.82963
UBAC1	-0.649309	7.74475	-5.80756	7.0704e-07	3.85498e-05	5.82597
ITGAL	0.757461	6.44811	5.80644	7.09685e-07	3.85498e-05	5.82238
IGF2BP2	-1.1556	5.6618	-5.80475	7.13692e-07	3.85498e-05	5.81696
BOLA3	-0.82072	6.41608	-5.80434	7.14686e-07	3.85498e-05	5.81562
TRERF1	0.893548	5.22801	5.80419	7.15033e-07	3.85498e-05	5.81515
RPS6KA1	0.742821	7.74094	5.8028	7.18367e-07	3.86179e-05	5.81067
LSP1	0.7983	8.24386	5.79262	7.43177e-07	3.98368e-05	5.77799
FNBP1L	-0.75535	3.46118	-5.78473	7.62992e-07	4.06653e-05	5.75266
ZNF428	-0.748673	6.63301	-5.78101	7.72495e-07	4.10545e-05	5.74074
TGFBR2	0.637095	8.37561	5.77982	7.75568e-07	4.11007e-05	5.73692
USP36	0.777004	5.31952	5.77769	7.81113e-07	4.12773e-05	5.73006
ABR	0.668412	7.47275	5.7727	7.94199e-07	4.18502e-05	5.71407
ARPC1B	0.924792	10.1233	5.77168	7.96919e-07	4.18753e-05	5.71078
TLE3	1.0995	7.12365	5.76973	8.02112e-07	4.20297e-05	5.70453
OR2T33	-0.992857	3.55255	-5.76855	8.05276e-07	4.20773e-05	5.70074
SELENOK	-0.912674	8.50478	-5.76041	8.27433e-07	4.31144e-05	5.67461
MNDA	1.28587	10.9869	5.7552	8.41917e-07	4.37468e-05	5.65791
LST1	1.21043	9.68232	5.75429	8.44479e-07	4.37581e-05	5.65499
SUCLG2	0.695846	5.64709	5.75013	8.56273e-07	4.41282e-05	5.64164
ZC3H4	0.699966	6.89109	5.7501	8.56353e-07	4.41282e-05	5.64155
NFKB1	0.632795	8.65096	5.73982	8.86186e-07	4.54146e-05	5.60859
DPCD	-1.06401	5.12202	-5.73569	8.98492e-07	4.58646e-05	5.59531
HBD	-2.3105	10.3025	-5.73461	9.01707e-07	4.58646e-05	5.59188
RSBN1L	0.695999	6.66054	5.73021	9.15042e-07	4.63331e-05	5.57775
LRRC75A	-1.10204	5.42957	-5.72972	9.16528e-07	4.63331e-05	5.57619
TMBIM6	0.680901	10.1529	5.72099	9.43589e-07	4.75722e-05	5.54818
AHSP	-2.24369	8.46449	-5.7182	9.52389e-07	4.77577e-05	5.53925
SNX1	0.693884	7.78843	5.71739	9.54973e-07	4.77589e-05	5.53664
MYL6B	-1.15573	5.46599	-5.71588	9.5977e-07	4.78704e-05	5.53182
CFD	1.7362	8.05802	5.71251	9.70625e-07	4.82828e-05	5.521
KRT1	-2.46574	7.44567	-5.71069	9.76524e-07	4.8447e-05	5.51516
ABCC13	-1.27192	3.74694	-5.70864	9.8321e-07	4.85207e-05	5.5086
HAGHL	-0.627311	5.80497	-5.70633	9.90801e-07	4.86684e-05	5.5012
GNAI2	0.958222	9.71985	5.70614	9.91423e-07	4.86684e-05	5.50059
LCP2	1.01691	8.59295	5.70127	1.00763e-06	4.90821e-05	5.48499
SMOX	-1.52381	6.74983	-5.70118	1.00794e-06	4.90821e-05	5.48469
LRRC2	-0.709464	2.44333	-5.70048	1.01029e-06	4.90821e-05	5.48245
ZRANB1	-0.714698	6.0964	-5.70046	1.01037e-06	4.90821e-05	5.48237
BMP2K	-0.922009	5.95797	-5.69927	1.01439e-06	4.914e-05	5.47855
KANSL1	1.00461	7.8084	5.69855	1.01683e-06	4.914e-05	5.47624
NFIX	-1.24554	5.75133	-5.69666	1.02322e-06	4.92395e-05	5.47021
IL6R	0.982025	6.40884	5.69627	1.02455e-06	4.92395e-05	5.46896
FRAT2	1.23062	8.90502	5.69509	1.0286e-06	4.92395e-05	5.46517
AP2M1	-0.898898	8.10235	-5.69484	1.02945e-06	4.92395e-05	5.46437
ACVR1	0.657705	5.56147	5.6927	1.03683e-06	4.94655e-05	5.4575
CAP1	0.867752	9.4285	5.69047	1.04456e-06	4.97073e-05	5.45035
TNFAIP8L2	0.850808	7.32408	5.68513	1.06328e-06	5.04691e-05	5.43326
SCML4	0.684925	3.94997	5.68264	1.07213e-06	5.07603e-05	5.42528
SRPRA	0.644667	6.43998	5.68153	1.07612e-06	5.08153e-05	5.42171
TYROBP	1.41265	11.1297	5.6808	1.07874e-06	5.08153e-05	5.41937
CTSS	1.22556	9.49678	5.67785	1.08938e-06	5.1187e-05	5.40993
EIF2AK1	-1.36107	7.94642	-5.67687	1.09293e-06	5.12251e-05	5.40679
OTUD1	0.990203	7.78028	5.67469	1.10091e-06	5.14695e-05	5.3998
LYN	1.23688	9.17394	5.67143	1.11292e-06	5.17714e-05	5.38936
UPF1	0.886787	7.04841	5.66182	1.1491e-06	5.30576e-05	5.35857
TSPO2	-1.13777	6.11413	-5.6573	1.16653e-06	5.37294e-05	5.34409
F2RL1	1.13891	5.30315	5.65135	1.18985e-06	5.46688e-05	5.32504
TUBB4B	-0.652941	9.12422	-5.6451	1.21484e-06	5.56797e-05	5.30505
CDC34	-1.06869	8.53092	-5.64327	1.22229e-06	5.57782e-05	5.29917
SKI	0.743669	7.51891	5.6431	1.22297e-06	5.57782e-05	5.29863
GIMAP4	1.10453	9.12493	5.63861	1.24137e-06	5.63894e-05	5.28427
RBM38	-1.42408	9.30737	-5.63564	1.2537e-06	5.66258e-05	5.27476
HAL	1.40008	6.34572	5.63274	1.26584e-06	5.70362e-05	5.26548
FLII	0.640173	8.5326	5.62795	1.28618e-06	5.76741e-05	5.25015
ARHGAP30	0.83976	8.39004	5.62712	1.28975e-06	5.76954e-05	5.24748
PXN	1.10865	7.58544	5.6237	1.30452e-06	5.82167e-05	5.23653
TMSB4X	0.774175	11.5349	5.62294	1.3078e-06	5.82185e-05	5.23411
P2RY13	1.24297	6.97777	5.62156	1.31383e-06	5.82185e-05	5.22969
MAP3K1	0.988785	8.33456	5.62154	1.31393e-06	5.82185e-05	5.22962
SERPINA1	1.35224	10.1182	5.61766	1.33099e-06	5.88348e-05	5.21721
SLC43A1	-0.755561	5.74715	-5.6146	1.34458e-06	5.92949e-05	5.20743
ST6GAL1	0.652211	8.11104	5.61294	1.35203e-06	5.94829e-05	5.20212
C11orf96	-1.38168	3.94747	-5.61056	1.3628e-06	5.96552e-05	5.19449
FXYD5	0.646463	7.95238	5.61014	1.36467e-06	5.96552e-05	5.19316
STK4	0.891885	8.21851	5.60995	1.36554e-06	5.96552e-05	5.19255
RAC2	0.751713	10.8688	5.60816	1.37373e-06	5.9733e-05	5.1868
PTPN6	0.824352	8.4417	5.60713	1.37842e-06	5.97979e-05	5.18352
ZNRF1	-0.715681	5.73882	-5.5914	1.45242e-06	6.28617e-05	5.13322
FUNDC2	-0.642021	5.65831	-5.58988	1.45979e-06	6.29994e-05	5.12836
HCK	1.19746	9.12002	5.58935	1.46235e-06	6.29994e-05	5.12667
NEDD9	0.95905	5.76009	5.58826	1.46769e-06	6.30838e-05	5.12316
ZNF653	-0.829886	5.26986	-5.58282	1.49446e-06	6.40864e-05	5.10578
ITM2B	0.873354	12.471	5.58054	1.50582e-06	6.44256e-05	5.09849
ANO6	0.745941	6.24051	5.57596	1.52895e-06	6.52653e-05	5.08384
CTSA	0.637616	9.45701	5.57419	1.53797e-06	6.53385e-05	5.07817
XPO6	1.08061	9.11571	5.57287	1.54471e-06	6.53385e-05	5.07397
2023-03-08	-1.82051	6.14605	-5.57276	1.5453e-06	6.53385e-05	5.07361
UBALD2	-0.823396	7.27537	-5.57096	1.55454e-06	6.53385e-05	5.06787
ANXA11	0.953008	9.26789	5.57084	1.55518e-06	6.53385e-05	5.06748
PARP8	0.899979	7.34042	5.56844	1.56764e-06	6.56519e-05	5.0598
ST3GAL6	1.2646	4.58036	5.56805	1.56968e-06	6.56519e-05	5.05855
MANBA	0.869946	7.0194	5.56535	1.58383e-06	6.60956e-05	5.04992
MAMLD1	-0.677883	3.70705	-5.56334	1.59441e-06	6.63667e-05	5.04352
MXI1	-1.70194	6.90827	-5.56277	1.59744e-06	6.63667e-05	5.04169
CD53	0.944638	9.71612	5.56075	1.60818e-06	6.66644e-05	5.03525
SNCA	-1.67862	9.34819	-5.55122	1.65996e-06	6.86582e-05	5.00477
VPS41	0.787597	6.46757	5.54918	1.6712e-06	6.88586e-05	4.99828
CDKN2C	-1.17982	5.34871	-5.54901	1.67219e-06	6.88586e-05	4.99771
ANKRD9	-1.21839	6.57103	-5.54828	1.67624e-06	6.88734e-05	4.99538
NAGA	0.952638	7.14062	5.54177	1.71285e-06	7.00251e-05	4.97461
SRPK2	1.14005	6.77665	5.5413	1.71553e-06	7.00251e-05	4.9731
BICD2	0.995331	7.02561	5.53933	1.7268e-06	7.03314e-05	4.96681
PBX1	-1.13711	4.8537	-5.53576	1.74739e-06	7.08294e-05	4.95541
TSEN34	1.09384	8.32438	5.53532	1.74998e-06	7.08294e-05	4.95398
TBXAS1	0.907522	7.04051	5.53524	1.75042e-06	7.08294e-05	4.95374
HK1	-1.00629	8.91388	-5.53144	1.77267e-06	7.15745e-05	4.9416
RSC1A1	-0.859573	4.401	-5.52916	1.78614e-06	7.19627e-05	4.93432
DAZAP2	0.645452	8.50669	5.52307	1.82264e-06	7.32749e-05	4.91487
COPS3	-0.647498	7.6029	-5.51972	1.84301e-06	7.39225e-05	4.90418
TK1	-1.2318	6.76735	-5.51872	1.84915e-06	7.39225e-05	4.90098
TCP11L2	-1.61072	5.55408	-5.5179	1.85415e-06	7.39225e-05	4.89839
DOCK8	1.01051	7.61651	5.51745	1.85692e-06	7.39225e-05	4.89695
CIZ1	-0.791466	7.18387	-5.5169	1.86034e-06	7.39225e-05	4.89518
RPGRIP1	0.837054	4.44441	5.51654	1.86253e-06	7.39225e-05	4.89405
ARTN	-0.639689	5.45419	-5.51258	1.88723e-06	7.4744e-05	4.88138
VAV1	0.741821	8.46912	5.51059	1.89969e-06	7.49679e-05	4.87506
MSL1	1.2628	7.91438	5.51	1.90346e-06	7.49679e-05	4.87315
EML4	0.733178	5.87762	5.50976	1.90494e-06	7.49679e-05	4.8724
FAM83A	-1.06427	4.85929	-5.50841	1.9135e-06	7.51463e-05	4.86809
MEFV	1.15298	7.08922	5.50689	1.92321e-06	7.53687e-05	4.86323
RBMS1	0.75754	8.70944	5.49894	1.97458e-06	7.69493e-05	4.83788
TFRC	-0.88004	7.37837	-5.49874	1.97591e-06	7.69493e-05	4.83723
TRIM8	0.918928	7.77092	5.49371	2.00917e-06	7.79191e-05	4.82119
BRAF	-0.82741	6.15072	-5.49143	2.02443e-06	7.8348e-05	4.81391
LAMP1	0.751349	9.85651	5.49043	2.03118e-06	7.84466e-05	4.81071
NFAM1	0.841774	6.04517	5.48757	2.05056e-06	7.90311e-05	4.80159
ST6GALNAC2	1.29288	6.27048	5.48451	2.07147e-06	7.96725e-05	4.79183
MCUR1	-1.05835	6.25836	-5.47592	2.13133e-06	8.18064e-05	4.76444
DHX29	-0.650141	6.66728	-5.47265	2.15456e-06	8.25281e-05	4.75402
TPM1	-1.09399	5.64829	-5.46561	2.20548e-06	8.41331e-05	4.73157
TMCC3	1.38792	5.98357	5.46383	2.21849e-06	8.44565e-05	4.72592
TMEM86B	-1.324	6.8658	-5.46197	2.23225e-06	8.48072e-05	4.71997
SLC46A3	0.752627	7.67322	5.46076	2.24122e-06	8.48827e-05	4.71612
CCDC34	-0.68473	2.70043	-5.46048	2.24333e-06	8.48827e-05	4.71521
SLC25A38	-0.678049	7.44792	-5.4594	2.25136e-06	8.49805e-05	4.71178
SIPA1L1	0.809267	6.80405	5.45891	2.25503e-06	8.49805e-05	4.71021
ILRUN	-0.751645	5.22201	-5.45253	2.3032e-06	8.64465e-05	4.6899
AMPD2	0.586478	7.36997	5.44956	2.326e-06	8.69523e-05	4.68043
HERPUD2	0.784611	7.27112	5.44681	2.34733e-06	8.74658e-05	4.67166
TRAF3IP3	0.726009	7.65889	5.44658	2.34911e-06	8.74658e-05	4.67093
ANP32B	-0.613742	9.23323	-5.4443	2.36695e-06	8.77793e-05	4.66366
OSBPL11	0.968243	7.2955	5.44317	2.37582e-06	8.78332e-05	4.66006
PRKAG2	0.899994	6.44833	5.44283	2.37849e-06	8.78332e-05	4.65898
BOD1L1	0.785585	6.6549	5.44232	2.38252e-06	8.78332e-05	4.65735
MAN1C1	0.788435	5.21921	5.43599	2.43303e-06	8.93421e-05	4.63719
DUSP6	1.40568	8.70162	5.43421	2.44737e-06	8.96239e-05	4.63154
CCNY	0.762748	7.02798	5.43385	2.45032e-06	8.96239e-05	4.63039
SIPA1	0.692299	7.86409	5.43067	2.4763e-06	9.03971e-05	4.62025
RGCC	-1.27314	8.40119	-5.42986	2.48294e-06	9.04625e-05	4.61768
OGFRL1	1.48434	5.02139	5.42822	2.4965e-06	9.07793e-05	4.61244
PLEKHM1	0.837024	7.96257	5.42324	2.53804e-06	9.21099e-05	4.59658
HLA-B	0.771428	12.5942	5.41965	2.56838e-06	9.30301e-05	4.58516
BTG2	0.661174	8.07918	5.41689	2.59197e-06	9.37028e-05	4.57638
TPGS2	-1.51461	8.4273	-5.41628	2.59724e-06	9.37117e-05	4.57442
RERE	0.768127	6.40572	5.41406	2.61633e-06	9.4218e-05	4.56739
PRTN3	-0.775254	4.28081	-5.41291	2.62636e-06	9.43084e-05	4.56371
RASSF2	0.719447	7.5882	5.41261	2.62895e-06	9.43084e-05	4.56276
TNPO1	-0.801313	5.87491	-5.41101	2.64289e-06	9.46266e-05	4.55768
NEIL2	-0.594298	5.46721	-5.40772	2.67185e-06	9.54803e-05	4.54721
TAGAP	0.805065	7.79851	5.40654	2.68235e-06	9.56722e-05	4.54344
PRDM1	0.814645	6.04956	5.40497	2.69633e-06	9.59874e-05	4.53844
DGLUCY	0.652576	6.03843	5.40115	2.73061e-06	9.69174e-05	4.52631
TMOD1	-1.63206	7.01927	-5.39987	2.74225e-06	9.70663e-05	4.52222
MCOLN1	-0.981217	7.46441	-5.39731	2.76558e-06	9.77067e-05	4.51408
KANK2	-0.887341	5.35339	-5.39415	2.79464e-06	9.85466e-05	4.50404
MTMR11	1.16619	6.01977	5.39275	2.80766e-06	9.88189e-05	4.49957
CNPY3	0.770125	7.51923	5.39113	2.8228e-06	9.9165e-05	4.4944
KRT23	1.88189	6.96796	5.39003	2.83308e-06	9.93389e-05	4.49091
METTL9	-0.74949	7.50978	-5.38496	2.88101e-06	0.000100453	4.47479
PPT1	0.968028	9.26979	5.37879	2.94046e-06	0.000102335	4.45516
SNRK	0.755505	6.811	5.37441	2.98337e-06	0.000103634	4.44125
ATP6V0D1	0.639581	8.92334	5.37081	3.01914e-06	0.000104488	4.4298
LEPR	-0.634427	3.44673	-5.3702	3.02521e-06	0.000104504	4.42786
CCR3	1.80899	6.82639	5.36891	3.03821e-06	0.000104631	4.42375
IST1	0.682834	7.5214	5.3681	3.04632e-06	0.000104652	4.42118
RHOG	0.904464	9.4864	5.3644	3.08386e-06	0.000105747	4.40942
SDCBP	0.882906	10.3738	5.3629	3.09916e-06	0.000106077	4.40466
KLF1	-1.90389	7.55618	-5.35821	3.14762e-06	0.000107538	4.38976
APOO	-0.631241	6.28489	-5.35645	3.16602e-06	0.000107904	4.38416
UBE2O	-1.2748	5.50596	-5.35608	3.16991e-06	0.000107904	4.38298
SLC7A7	1.26729	7.23494	5.35324	3.19978e-06	0.000108545	4.37397
IFNGR2	1.05378	9.80125	5.35318	3.20038e-06	0.000108545	4.37379
SNX15	-0.638248	7.11995	-5.35039	3.23011e-06	0.000109355	4.36491
RAB2B	-1.3752	7.32498	-5.34827	3.25277e-06	0.000109922	4.35819
DTD1	0.816753	5.78522	5.34378	3.30147e-06	0.000111275	4.34392
REXO5	-0.818103	2.97966	-5.33917	3.35213e-06	0.000112668	4.32929
AKAP10	0.733292	5.63683	5.33704	3.37587e-06	0.000113262	4.32251
TIAM1	0.887541	5.43989	5.3358	3.38969e-06	0.000113521	4.31859
AGBL5	-0.845506	4.69211	-5.33514	3.3971e-06	0.000113565	4.31649
ARHGAP45	0.766054	7.09773	5.33312	3.41984e-06	0.000114121	4.31008
CRLF3	0.843487	7.90815	5.32642	3.49652e-06	0.000116271	4.28878
ZMAT2	-1.04807	8.09542	-5.3264	3.49673e-06	0.000116271	4.28873
TMEM127	0.590559	7.11928	5.32404	3.52406e-06	0.000116971	4.28125
CYTIP	0.677551	7.60445	5.32281	3.53846e-06	0.00011724	4.27733
POP7	-0.842719	7.92446	-5.32057	3.56474e-06	0.000117792	4.27022
ADAM8	0.880064	7.09807	5.32031	3.56773e-06	0.000117792	4.26942
CEP63	0.920743	5.76698	5.3191	3.58212e-06	0.000117997	4.26555
PREX1	0.85055	8.86657	5.3182	3.59278e-06	0.000117997	4.2627
FAHD1	-0.817102	4.83624	-5.31819	3.5929e-06	0.000117997	4.26267
TRIM58	-1.71022	7.88183	-5.31457	3.63608e-06	0.000119205	4.25119
RESF1	1.01444	8.88113	5.31285	3.65683e-06	0.000119613	4.24573
GRB2	0.802249	8.62555	5.31206	3.66642e-06	0.000119613	4.24321
NBPF11	1.0706	8.58128	5.31194	3.66778e-06	0.000119613	4.24286
RAB11FIP1	0.982282	6.29558	5.30798	3.71613e-06	0.000120978	4.23028
TMEM154	1.07166	8.01912	5.30612	3.73906e-06	0.000121513	4.22437
FFAR2	1.40149	9.69687	5.30248	3.78423e-06	0.000122767	4.21284
ABCC4	-1.03078	4.03471	-5.29488	3.88041e-06	0.000125669	4.18874
NOTCH2	0.766643	5.93356	5.29221	3.91478e-06	0.000126398	4.18027
SPTB	-1.2188	4.64162	-5.29208	3.91648e-06	0.000126398	4.17985
ANXA5	1.06969	8.89792	5.28672	3.98635e-06	0.000128209	4.16287
SERTAD3	0.742468	6.06741	5.28266	4.04014e-06	0.000129716	4.15
ALDH9A1	0.63104	6.56707	5.28169	4.05312e-06	0.000129909	4.14692
ATP2B1	1.00337	5.91722	5.27552	4.13648e-06	0.000132127	4.12738
HCLS1	0.84168	7.94392	5.27445	4.15121e-06	0.00013237	4.12397
PPP1R18	0.634486	9.36592	5.2713	4.19448e-06	0.000133522	4.11401
PLAGL1	1.26061	6.51542	5.26843	4.23449e-06	0.000134566	4.10489
MFSD2B	-0.842364	6.82886	-5.26611	4.26693e-06	0.000135366	4.09757
ECSIT	-0.772995	6.93519	-5.26295	4.31166e-06	0.000136553	4.08756
NCF2	1.32383	9.29162	5.26023	4.3505e-06	0.000137549	4.07895
LAMTOR4	0.786079	9.69137	5.25768	4.38736e-06	0.000138396	4.07085
HEXIM1	-0.69614	7.11391	-5.25735	4.39212e-06	0.000138396	4.0698
USP15	0.885919	6.9424	5.2519	4.4718e-06	0.000140669	4.05254
CUL9	0.674206	5.64835	5.25002	4.49953e-06	0.000141303	4.04661
CD14	1.3809	9.763	5.24551	4.56698e-06	0.000142971	4.03233
ZFP36L2	1.18584	8.87509	5.24529	4.5703e-06	0.000142971	4.03163
TREM1	1.44272	8.82719	5.24493	4.57563e-06	0.000142971	4.03051
FURIN	-0.96709	7.2425	-5.24387	4.59171e-06	0.000143159	4.02714
ASAH1	1.04046	9.31806	5.24352	4.59698e-06	0.000143159	4.02604
N4BP1	0.643342	7.72865	5.23972	4.65492e-06	0.000144241	4.01402
E2F2	-1.01198	5.2276	-5.23494	4.72886e-06	0.000145537	3.99889
F13A1	0.997189	7.50892	5.23468	4.7329e-06	0.000145537	3.99807
CUL4A	-0.697069	6.80194	-5.23416	4.74107e-06	0.000145537	3.99642
SP1	0.953814	7.90447	5.23337	4.7535e-06	0.000145537	3.9939
TNIK	0.66638	5.37981	5.233	4.75917e-06	0.000145537	3.99276
FAM45A	1.0349	6.99571	5.23162	4.78098e-06	0.000145965	3.98837
STAU1	-0.596087	8.59111	-5.22964	4.81223e-06	0.000146628	3.98211
GPR146	-1.41775	6.55385	-5.22925	4.81842e-06	0.000146628	3.98088
CRIPAK	0.829557	7.36002	5.22813	4.83628e-06	0.000146931	3.97733
SLC46A2	0.934066	5.5428	5.22524	4.88252e-06	0.000147855	3.9682
ZBTB2	0.789417	5.59852	5.22471	4.89111e-06	0.000147875	3.96651
CPQ	0.97146	7.5823	5.22149	4.94326e-06	0.000149031	3.95633
JARID2	0.736671	6.92977	5.22136	4.94533e-06	0.000149031	3.95593
EPB41	-0.943247	4.95897	-5.21787	5.00257e-06	0.000150513	3.94488
CPVL	1.67166	8.08206	5.21112	5.11507e-06	0.00015365	3.92354
UBN1	0.696494	6.84309	5.20882	5.15382e-06	0.000154565	3.9163
B4GALT3	-0.909086	8.19065	-5.20627	5.19742e-06	0.000155622	3.90821
RUNX1	-0.730604	4.05226	-5.20556	5.2096e-06	0.000155737	3.90596
MAP2K1	0.637491	7.53784	5.20457	5.22661e-06	0.000155996	3.90284
SRGAP2	-0.849659	6.08137	-5.2033	5.24852e-06	0.00015602	3.89882
CREBBP	0.77256	6.50637	5.20317	5.25077e-06	0.00015602	3.89841
RAF1	0.843308	7.86411	5.20272	5.25851e-06	0.00015602	3.897
PRKCD	1.09569	8.32021	5.20258	5.26087e-06	0.00015602	3.89656
TRIM10	-1.02632	5.05338	-5.20156	5.2786e-06	0.000156297	3.89334
TCIRG1	0.94342	8.88601	5.19727	5.35374e-06	0.00015822	3.87977
ZNF23	-1.41211	4.92475	-5.19688	5.3605e-06	0.00015822	3.87856
RHOQ	0.994124	6.66506	5.19548	5.38527e-06	0.0001587	3.87414
IMPA2	1.02209	7.62534	5.19471	5.39903e-06	0.000158854	3.87169
ANK1	-1.6482	6.88267	-5.19113	5.46303e-06	0.000160446	3.86038
TFR2	-1.41358	5.01422	-5.19072	5.47033e-06	0.000160446	3.8591
PAK2	0.670548	6.38031	5.18673	5.54272e-06	0.000162314	3.84648
MID1IP1	0.928162	7.96629	5.17393	5.78108e-06	0.00016842	3.80608
ABCG1	1.24852	6.27722	5.1736	5.78734e-06	0.00016842	3.80504
GMPR	-1.57138	8.86569	-5.17065	5.84395e-06	0.000169802	3.79571
P2RY10	0.874926	6.07564	5.16918	5.87221e-06	0.000170358	3.79108
PCSK5	0.614206	4.58881	5.16825	5.89012e-06	0.000170612	3.78816
CD302	1.2951	8.11959	5.16603	5.93342e-06	0.000171388	3.78113
IRF2	0.845502	8.26836	5.16593	5.93527e-06	0.000171388	3.78083
VPS26C	0.656225	6.57606	5.16079	6.03645e-06	0.000173772	3.76461
SRSF4	0.756168	8.4556	5.1591	6.07011e-06	0.000173917	3.75928
FERMT3	0.672519	8.2536	5.15902	6.07162e-06	0.000173917	3.75904
LSM12	-0.827523	6.24255	-5.15725	6.10707e-06	0.000174458	3.75345
MINPP1	-0.820491	6.30954	-5.15377	6.17753e-06	0.000175932	3.74245
TJP1	-0.665457	3.40708	-5.1526	6.20115e-06	0.000176316	3.73879
NDEL1	0.806955	8.32007	5.15217	6.20991e-06	0.000176316	3.73743
EFHD2	1.20294	8.17658	5.14979	6.25873e-06	0.000177177	3.72992
LMBRD1	0.917115	8.61412	5.14934	6.2681e-06	0.000177177	3.72849
SMIM24	-1.38907	7.10256	-5.14931	6.26872e-06	0.000177177	3.72839
ARHGDIB	0.79094	10.6762	5.14848	6.28574e-06	0.000177389	3.72579
TOR1AIP1	0.916249	7.69915	5.14717	6.31299e-06	0.000177869	3.72164
HERPUD1	0.700007	9.19707	5.14657	6.3254e-06	0.000177869	3.71976
CTSC	0.816445	8.6397	5.14264	6.40761e-06	0.000179741	3.70737
SYK	0.994139	7.41167	5.13999	6.46375e-06	0.000180772	3.699
LGALS2	1.84523	6.72131	5.13509	6.5686e-06	0.000182882	3.68357
SLC48A1	-0.897811	6.77809	-5.13404	6.59118e-06	0.000183237	3.68028
TLR8	1.18154	7.18313	5.13289	6.6163e-06	0.000183389	3.67663
MICAL1	0.699153	6.87434	5.12529	6.78355e-06	0.000187467	3.65268
SVIL	1.20503	6.51555	5.12426	6.80647e-06	0.000187545	3.64945
DHRS7	0.772762	7.87561	5.12291	6.83664e-06	0.000188098	3.64521
AGO4	0.945444	5.70322	5.12153	6.86784e-06	0.000188401	3.64084
PRRC2C	0.859836	7.43226	5.12054	6.89004e-06	0.000188733	3.63774
SIN3A	0.678735	6.5475	5.11989	6.90484e-06	0.000188861	3.63568
CTBS	1.17938	7.65906	5.11399	7.03995e-06	0.000191892	3.6171
SULF2	1.22842	9.19404	5.11334	7.05498e-06	0.000191892	3.61505
IL17RA	1.18525	8.19201	5.11326	7.0568e-06	0.000191892	3.61481
TPRG1L	-0.624549	7.38457	-5.10745	7.19276e-06	0.000194737	3.59651
AQP1	-1.15302	4.89422	-5.10297	7.29924e-06	0.000197333	3.58241
VCAN	1.82485	8.17239	5.10071	7.35362e-06	0.000198516	3.5753
IKBIP	1.17068	5.41643	5.0973	7.43643e-06	0.000200461	3.56456
PPM1M	0.698383	6.8085	5.09463	7.50176e-06	0.00020193	3.55617
REC8	0.904372	6.43613	5.0894	7.63159e-06	0.000204834	3.53972
SNX30	0.791724	6.06941	5.08858	7.65202e-06	0.000205087	3.53715
SLC16A1	-0.91825	4.61591	-5.08699	7.69211e-06	0.000205866	3.53214
SLC23A1	-0.684259	3.80573	-5.08566	7.72584e-06	0.000206098	3.52795
PPIF	0.593038	6.72556	5.085	7.74248e-06	0.000206098	3.52588
ALDOA	0.695875	10.493	5.08467	7.75099e-06	0.000206098	3.52483
TNFRSF1B	0.879203	7.75585	5.08447	7.75604e-06	0.000206098	3.52421
CDK5RAP3	0.697307	8.38985	5.08281	7.79839e-06	0.000206929	3.51899
CLASRP	0.625203	6.7696	5.0759	7.97707e-06	0.000210771	3.49727
SPEN	0.774376	6.29479	5.07473	8.0077e-06	0.000210982	3.49359
SELENBP1	-1.83226	9.66904	-5.0699	8.13561e-06	0.000213749	3.4784
CEBPD	1.2746	8.54764	5.06805	8.18508e-06	0.000214746	3.47259
GNS	1.07024	8.47985	5.06176	8.35558e-06	0.000218911	3.45282
SH3BP2	0.632711	6.35504	5.05771	8.46711e-06	0.000221391	3.44011
CREB1	0.898488	6.56716	5.05746	8.47396e-06	0.000221391	3.43934
AMD1	0.775664	7.83937	5.05455	8.5552e-06	0.000223201	3.43019
TMEM43	0.77945	9.08934	5.05286	8.60288e-06	0.000224043	3.42486
LENG8	0.658727	7.3934	5.05255	8.61151e-06	0.000224043	3.4239
HNRNPM	0.776206	9.51957	5.05058	8.66716e-06	0.000225177	3.41773
ARRDC3	1.36322	6.705	5.04793	8.74288e-06	0.000226828	3.40939
RGL2	0.928549	7.21422	5.0429	8.88815e-06	0.000230277	3.39359
CLPX	-0.736788	4.95086	-5.03944	8.98939e-06	0.000232577	3.38274
BIN3	0.624286	7.40613	5.03599	9.09131e-06	0.000234563	3.37193
NDE1	0.680856	6.94029	5.03481	9.12656e-06	0.000235148	3.36822
MAP2K7	-0.639658	7.75649	-5.03355	9.16427e-06	0.000235183	3.36427
H1F0	-0.852092	4.99938	-5.03137	9.2299e-06	0.000235988	3.35743
ELOVL5	0.903317	8.42228	5.0312	9.23508e-06	0.000235988	3.35689
AOAH	1.13237	7.42778	5.02939	9.29007e-06	0.000236871	3.3512
SLC8A1	0.847078	4.99194	5.02922	9.29505e-06	0.000236871	3.35069
ASRGL1	0.693228	5.30705	5.02702	9.36225e-06	0.000238258	3.34379
CSF3R	1.19506	9.7243	5.02655	9.37672e-06	0.000238302	3.34231
GDF15	-0.696321	4.3433	-5.02539	9.41236e-06	0.000238557	3.33867
CYTL1	-0.650697	5.43842	-5.0243	9.44616e-06	0.000239089	3.33524
KMT2E	0.808151	6.94166	5.02113	9.54436e-06	0.000241247	3.32532
H3F3A	0.841355	12.4525	5.02016	9.57492e-06	0.000241692	3.32226
CDC42EP3	0.900637	7.63115	5.01808	9.64014e-06	0.000242817	3.31575
RNF10	-1.05829	9.89034	-5.01791	9.64549e-06	0.000242817	3.31522
FKBP15	0.668614	6.19172	5.01648	9.6907e-06	0.000243471	3.31074
SPOPL	1.10166	6.9795	5.01523	9.73053e-06	0.000243642	3.30681
IFITM2	0.770444	12.3383	5.01363	9.7817e-06	0.000244595	3.30179
DUS2	0.67695	6.47759	5.00691	9.99909e-06	0.000249362	3.28072
FNBP1	0.633884	6.85688	5.00541	1.0048e-05	0.000249913	3.27605
CEP19	1.13908	6.41893	5.00353	1.01102e-05	0.000251125	3.27014
LRRC28	-0.780201	4.74763	-5.00268	1.01382e-05	0.000251487	3.26748
NAP1L4	-0.665964	7.45166	-4.99847	1.02787e-05	0.000254179	3.2543
MYH9	0.611823	7.37714	4.99821	1.02876e-05	0.000254179	3.25347
FCGR2A	1.12708	9.79623	4.9911	1.05295e-05	0.000259468	3.2312
CEP350	0.657291	5.99347	4.98839	1.06231e-05	0.000261429	3.22272
RICTOR	1.14493	7.27719	4.98412	1.07722e-05	0.000264053	3.20937
PITPNA	0.724354	7.76452	4.98335	1.07993e-05	0.00026433	3.20696
CBX1	0.930653	6.96726	4.983	1.08118e-05	0.00026433	3.20585
OPA1	-0.757497	5.27276	-4.97794	1.09919e-05	0.00026748	3.19003
ADA2	0.820702	6.38534	4.97726	1.10165e-05	0.00026748	3.18789
ZYG11B	0.694775	5.02795	4.97673	1.10356e-05	0.00026748	3.18623
SLITRK4	0.703446	5.34615	4.97658	1.10409e-05	0.00026748	3.18576
MT-ND1	0.961079	11.2783	4.97658	1.10411e-05	0.00026748	3.18575
MOSPD2	1.18001	7.13138	4.97556	1.10778e-05	0.000268022	3.18257
TNFRSF10C	1.2417	7.10175	4.97242	1.11918e-05	0.00027043	3.17276
RPS6KA3	0.864906	6.25078	4.97201	1.12068e-05	0.000270442	3.17148
ORMDL3	-0.60926	6.81639	-4.96694	1.13939e-05	0.000273642	3.15562
PWP2	0.702297	6.62228	4.96683	1.13981e-05	0.000273642	3.15527
FARP1	-0.589887	3.99258	-4.96545	1.14497e-05	0.000274527	3.15094
ICOS	0.694535	5.21767	4.95941	1.16775e-05	0.000279629	3.13207
ZBTB34	0.78389	7.5237	4.95319	1.19172e-05	0.000285005	3.11261
IL13RA1	1.0771	7.35467	4.95266	1.19378e-05	0.000285131	3.11096
TLR1	1.21386	8.06608	4.95075	1.20124e-05	0.000286088	3.10499
PIK3R2	-0.948434	6.77126	-4.95061	1.20176e-05	0.000286088	3.10457
TNS1	-1.24824	6.12851	-4.95045	1.20239e-05	0.000286088	3.10408
SF3B2	0.618136	7.69626	4.94861	1.20966e-05	0.000287453	3.0983
TIMP2	1.05402	8.7192	4.9448	1.22479e-05	0.000290678	3.08639
FKBP8	-1.01246	7.2818	-4.94086	1.24062e-05	0.000293716	3.0741
CFLAR	1.08259	7.22409	4.94083	1.24074e-05	0.000293716	3.074
BCL2L1	-1.0293	5.81734	-4.93892	1.24848e-05	0.0002948	3.06805
AHCTF1	0.769469	5.63511	4.93592	1.26076e-05	0.000296475	3.05868
AIF1	1.16391	9.11226	4.93587	1.26095e-05	0.000296475	3.05853
UACA	-0.626497	3.52648	-4.93552	1.26242e-05	0.000296475	3.05741
TMEM71	1.10981	7.90755	4.93424	1.26769e-05	0.000297078	3.05343
MYO1G	1.0241	8.03274	4.93309	1.27246e-05	0.000297823	3.04983
H3F3B	0.959714	11.0055	4.92325	1.31392e-05	0.00030628	3.01913
ARHGAP23	-0.593955	4.8836	-4.92153	1.32133e-05	0.000306951	3.01374
MFHAS1	-0.734345	5.99946	-4.91745	1.339e-05	0.000310281	3.00103
ARPC2	0.738628	11.1406	4.9169	1.3414e-05	0.000310453	2.99931
PINK1	-0.96536	7.94039	-4.91488	1.35025e-05	0.000312113	2.99302
LY86	1.11856	8.11592	4.90957	1.37382e-05	0.00031717	2.97644
CD300A	0.981113	9.03906	4.90599	1.38993e-05	0.000319982	2.96529
HEXB	0.883338	8.86665	4.90526	1.39325e-05	0.000320071	2.963
UBE2S	-0.667999	7.3992	-4.90486	1.39506e-05	0.000320091	2.96176
DNTTIP1	0.811606	7.63661	4.90386	1.39959e-05	0.000320736	2.95865
CDKN1B	0.709993	8.29319	4.89971	1.41863e-05	0.000323906	2.94572
GASK1B	1.61081	6.32355	4.89843	1.42458e-05	0.000324868	2.94171
NBPF1	0.93833	6.69988	4.89786	1.42721e-05	0.000325069	2.93995
TNFRSF1A	0.824231	7.53257	4.89584	1.43662e-05	0.000326414	2.93366
PPP1CB	-0.93475	7.04852	-4.89391	1.44567e-05	0.000327674	2.92764
CHST15	1.26302	7.29683	4.89323	1.44888e-05	0.000327802	2.92552
CSNK1G2	0.626204	7.57243	4.89257	1.452e-05	0.000327914	2.92346
EEF1AKMT3	-0.613691	4.20194	-4.89215	1.45399e-05	0.000327964	2.92215
PTPRC	0.722643	8.17721	4.88903	1.46883e-05	0.000330513	2.91243
CLEC10A	1.25742	5.70415	4.8884	1.47182e-05	0.000330654	2.91048
RSU1	-0.668633	7.87323	-4.88749	1.47621e-05	0.000330654	2.90764
RNF123	-1.14599	6.43784	-4.88742	1.47655e-05	0.000330654	2.90742
CAVIN1	-0.594668	4.53902	-4.88168	1.5044e-05	0.000335769	2.88953
PSMF1	-0.903279	7.35298	-4.8816	1.50479e-05	0.000335769	2.88928
IKZF1	0.588249	7.18103	4.87936	1.51577e-05	0.000337621	2.88232
PLEKHO1	1.18149	7.00204	4.87917	1.5167e-05	0.000337621	2.88173
NSD2	-0.604521	4.03975	-4.87727	1.52613e-05	0.000339078	2.8758
DPEP3	0.769703	5.04714	4.87711	1.52689e-05	0.000339078	2.87533
NAA30	-0.709267	3.83044	-4.87198	1.5526e-05	0.00034397	2.85934
LAMP2	1.22441	6.59051	4.87122	1.55642e-05	0.000344407	2.85699
FAM49B	1.0278	9.12485	4.8691	1.56719e-05	0.000345892	2.85039
NSMAF	0.695408	7.61296	4.86873	1.56907e-05	0.000345892	2.84925
JAZF1	-1.2047	7.60287	-4.86789	1.57339e-05	0.000346109	2.84661
NNMT	-0.732338	4.50987	-4.86621	1.58202e-05	0.000347187	2.84138
SELL	0.970839	10.0851	4.86407	1.59302e-05	0.000349191	2.83475
ACOX1	0.97566	6.68522	4.86322	1.59747e-05	0.000349755	2.83208
PLEKHG3	0.738068	7.42632	4.86216	1.60293e-05	0.000350019	2.82881
ELF4	0.904787	7.74087	4.858	1.62478e-05	0.000354073	2.81586
GLIPR1	0.910265	8.60187	4.85665	1.63193e-05	0.000355216	2.81166
UBE4A	0.698793	6.85227	4.85403	1.64585e-05	0.000357829	2.80353
TMEM14B	-0.806979	8.36544	-4.84938	1.67093e-05	0.000362214	2.78906
PCYOX1L	0.702868	6.79542	4.84934	1.67114e-05	0.000362214	2.78894
TAL1	-0.986009	5.77884	-4.84721	1.68274e-05	0.000364152	2.78232
C12orf29	-0.698081	5.94674	-4.84264	1.70789e-05	0.000368739	2.76813
KDM3B	0.733542	7.33486	4.84133	1.7152e-05	0.000369657	2.76404
PTTG1	-1.15967	6.42304	-4.84117	1.71611e-05	0.000369657	2.76353
HSD17B11	1.01706	8.16912	4.83827	1.73232e-05	0.000371818	2.75454
RFX1	0.629788	6.74343	4.83795	1.73411e-05	0.000371818	2.75355
CARD8	0.849521	6.56047	4.83758	1.7362e-05	0.000371838	2.7524
RGS19	0.843363	9.51782	4.83684	1.74037e-05	0.000372304	2.7501
YIPF2	-0.657942	6.69765	-4.83252	1.76494e-05	0.000376677	2.73669
WIPI2	-0.595944	7.64546	-4.83192	1.76841e-05	0.000376677	2.73482
IRF2BPL	0.812304	8.23918	4.83095	1.77398e-05	0.000376677	2.7318
ANKRD12	0.854198	6.47209	4.83095	1.77399e-05	0.000376677	2.7318
SH3KBP1	0.658366	6.31376	4.83078	1.77495e-05	0.000376677	2.73128
KCTD12	1.10762	7.16018	4.82947	1.78251e-05	0.000377852	2.72721
QKI	0.776068	6.75229	4.82892	1.78569e-05	0.000378096	2.72551
STAT3	0.709087	8.54303	4.82797	1.79119e-05	0.000378831	2.72257
TEPSIN	0.648444	6.08076	4.82599	1.80277e-05	0.000380417	2.7164
YBX3	-0.936225	11.4626	-4.8256	1.80503e-05	0.000380463	2.71521
AMFR	-0.88733	7.65187	-4.82498	1.80867e-05	0.0003808	2.71328
SCAF11	0.632964	8.31946	4.82344	1.81775e-05	0.000382281	2.70849
FKBP1B	-1.20138	7.01385	-4.82233	1.82432e-05	0.00038323	2.70504
NLRP3	0.700496	5.85171	4.82089	1.83283e-05	0.000384585	2.70058
KCNH2	-0.688992	4.6936	-4.82	1.83816e-05	0.000385016	2.69781
FBP1	0.752439	6.25949	4.81975	1.83964e-05	0.000385016	2.69704
TRIM33	0.81408	7.96558	4.81951	1.84108e-05	0.000385016	2.69629
GYPB	-0.993472	5.15705	-4.81659	1.85861e-05	0.000388247	2.68723
LY75	0.87765	7.36191	4.81388	1.87499e-05	0.000391231	2.67883
MBOAT7	1.0236	7.39441	4.81313	1.87958e-05	0.000391531	2.67649
PSMB3	0.764515	10.1556	4.81295	1.88063e-05	0.000391531	2.67596
PLEK	0.89894	8.51316	4.81168	1.88842e-05	0.000392715	2.67201
CD300LF	0.836485	6.80007	4.80982	1.89987e-05	0.000394656	2.66623
CORO1A	0.847057	9.54526	4.80839	1.90867e-05	0.000396044	2.6618
OPTN	-1.03593	8.36692	-4.80541	1.9272e-05	0.000398928	2.65256
CDC42SE1	0.587394	7.6037	4.80516	1.92878e-05	0.000398928	2.65178
HCAR2	1.28491	8.36981	4.80487	1.93055e-05	0.000398928	2.6509
SLC4A1	-1.78377	7.83149	-4.80232	1.94659e-05	0.000401091	2.64299
FEM1A	-0.770678	6.25033	-4.79878	1.96907e-05	0.000404105	2.63201
SH2D3C	0.585015	6.95681	4.79854	1.97061e-05	0.000404105	2.63126
ARHGAP26	0.986475	6.47755	4.79842	1.97135e-05	0.000404105	2.6309
SMCHD1	1.05027	8.39444	4.79808	1.97355e-05	0.000404112	2.62983
LAPTM5	0.846288	10.3649	4.79718	1.9793e-05	0.000404845	2.62705
ADRB2	0.643902	8.01857	4.79475	1.99496e-05	0.000407601	2.61952
EPM2A	-0.606326	3.22798	-4.79277	2.00775e-05	0.000409766	2.6134
MPZL3	0.818392	4.66091	4.79137	2.0169e-05	0.000411183	2.60906
PPP2R5B	-0.892795	7.28794	-4.78952	2.02903e-05	0.000413204	2.60332
PRKD2	0.715507	7.63549	4.78826	2.03736e-05	0.000414449	2.59941
LILRB2	1.12776	7.337	4.78764	2.0414e-05	0.000414819	2.59751
TIMM23B	-0.664394	5.82328	-4.78438	2.06308e-05	0.000418312	2.58741
VCPKMT	0.908176	6.22578	4.78224	2.07747e-05	0.000419861	2.58076
IFI30	1.1766	11.1353	4.78133	2.08357e-05	0.000420456	2.57796
PRKCB	0.745954	8.02187	4.78113	2.08492e-05	0.000420456	2.57734
CCR2	1.34695	6.71399	4.78044	2.0896e-05	0.000420943	2.5752
SELPLG	0.980346	7.71974	4.7787	2.10141e-05	0.000421508	2.56981
WNK1	-1.03385	7.84223	-4.77736	2.1105e-05	0.000422871	2.56568
NCOA3	0.677376	5.78573	4.77505	2.12636e-05	0.000424681	2.55852
RBL2	0.76591	7.71955	4.77411	2.13288e-05	0.000425526	2.5556
STXBP5	0.838889	5.31635	4.77287	2.14146e-05	0.000426782	2.55176
MAU2	0.900373	8.16539	4.77079	2.15588e-05	0.000429197	2.54534
MAP2K4	0.721715	5.34753	4.76986	2.16238e-05	0.000430033	2.54246
GUCD1	-0.64126	7.32383	-4.76826	2.17358e-05	0.000431386	2.53752
TSC1	-0.617599	5.04153	-4.76795	2.17583e-05	0.000431386	2.53654
PPP6R1	-0.604416	7.37963	-4.76496	2.19697e-05	0.000434594	2.52729
CAVIN2	1.61987	6.9971	4.76401	2.20371e-05	0.000434945	2.52436
DMTN	-1.22155	7.03242	-4.76373	2.20573e-05	0.000434945	2.52349
LDLRAD2	-0.590232	4.45873	-4.76277	2.21254e-05	0.000435826	2.52054
KIF26A	-1.16922	3.03373	-4.76196	2.21835e-05	0.000436508	2.51803
C5AR1	0.85702	6.51885	4.76164	2.22068e-05	0.000436508	2.51703
MXD1	1.13835	7.88905	4.76127	2.22333e-05	0.000436568	2.51589
AP2S1	-0.725115	9.34047	-4.75963	2.23513e-05	0.000438423	2.51083
TMBIM4	0.792717	8.29617	4.75455	2.27217e-05	0.000443823	2.49512
KCNK6	0.707306	6.18824	4.75289	2.2844e-05	0.000445745	2.48999
CLEC4A	1.15097	8.24565	4.7465	2.33208e-05	0.000453625	2.47024
SGTB	0.885824	6.95352	4.74493	2.34397e-05	0.000455389	2.46538
PLXNC1	1.0468	7.97016	4.73994	2.3821e-05	0.000459953	2.44996
KAT6A	0.822369	8.13975	4.73983	2.38289e-05	0.000459953	2.44964
TREX1	0.680902	7.43567	4.73964	2.38434e-05	0.000459953	2.44906
MAF1	-0.703309	8.00829	-4.73864	2.39211e-05	0.000460975	2.44595
SNX9	0.608023	5.21044	4.73811	2.39621e-05	0.000461038	2.44432
MBD4	0.809162	7.40889	4.73796	2.39738e-05	0.000461038	2.44385
CD46	1.10418	8.06745	4.73748	2.40105e-05	0.000461269	2.44239
PRR13	0.872382	9.8973	4.735	2.42041e-05	0.000464033	2.43471
FUCA2	0.830805	4.55812	4.73272	2.43829e-05	0.000466502	2.42768
CCDC47	0.616466	6.57301	4.73094	2.45233e-05	0.000468227	2.42219
NIN	0.606149	5.89442	4.73015	2.45862e-05	0.000468469	2.41974
NXF1	0.64685	6.95471	4.72946	2.46408e-05	0.000469031	2.41762
LYSMD2	0.962689	8.45122	4.72882	2.46917e-05	0.00046952	2.41565
S100A11	0.981481	11.2758	4.72613	2.49074e-05	0.000473139	2.40734
LANCL3	-0.667109	3.3514	-4.71929	2.54632e-05	0.000481734	2.38625
SP110	0.890039	8.20728	4.71616	2.57218e-05	0.00048515	2.3766
CBL	0.792228	6.07603	4.71573	2.57579e-05	0.000485274	2.37526
HSPA6	1.31707	8.49349	4.71546	2.57803e-05	0.000485274	2.37443
CEBPB	1.02231	9.69366	4.71149	2.61126e-05	0.000489736	2.36219
ZNF20	0.800614	5.16974	4.71145	2.61163e-05	0.000489736	2.36205
PRKCZ	0.687677	6.84681	4.71137	2.61224e-05	0.000489736	2.36183
SUPT20H	0.691838	6.50006	4.71066	2.61825e-05	0.00049037	2.35963
TCEA1	-0.726043	7.6919	-4.70988	2.62482e-05	0.000491108	2.35724
ACP5	-1.06165	7.26453	-4.7076	2.64423e-05	0.000494243	2.3502
TMEM121	-0.693981	5.13415	-4.70696	2.64969e-05	0.000494309	2.34823
RGS16	-0.653659	4.32999	-4.70668	2.65207e-05	0.000494309	2.34737
CXorf65	0.592475	6.17744	4.70605	2.6575e-05	0.000494309	2.34542
HARS2	0.714244	5.68692	4.70592	2.65861e-05	0.000494309	2.34502
UBAP1	-0.657645	7.18901	-4.7057	2.66048e-05	0.000494309	2.34435
IL10RB	0.924326	7.95693	4.70476	2.66855e-05	0.000495315	2.34146
CRYBA2	-0.784888	3.74986	-4.70271	2.68629e-05	0.000498112	2.33513
USP3	0.761334	7.42076	4.69963	2.71309e-05	0.00050234	2.32564
GPR137B	0.713706	6.327	4.69947	2.71448e-05	0.00050234	2.32515
BPTF	0.624109	6.76335	4.69744	2.73231e-05	0.000504638	2.3189
CD1D	0.728227	5.21591	4.69617	2.74349e-05	0.000505213	2.315
TMEM63B	-0.897637	5.46365	-4.69617	2.7435e-05	0.000505213	2.31499
IQGAP1	0.762401	8.54087	4.69617	2.74354e-05	0.000505213	2.31498
PRAM1	0.691831	7.39012	4.69518	2.7523e-05	0.000506326	2.31193
FLI1	0.808931	7.87719	4.69394	2.76329e-05	0.000507846	2.30813
RCBTB2	0.91554	7.08417	4.69173	2.78308e-05	0.00051098	2.30131
TLR4	1.16788	8.11578	4.68983	2.8002e-05	0.000513619	2.29545
YTHDF3	0.717998	6.73294	4.68837	2.81341e-05	0.000515306	2.29096
SETX	0.982428	7.37658	4.6882	2.81493e-05	0.000515306	2.29044
S1PR3	1.12964	4.58767	4.68748	2.82144e-05	0.000515991	2.28824
ATP11A	0.792211	6.12923	4.68661	2.82943e-05	0.000516946	2.28553
HIVEP1	0.85096	4.76642	4.68606	2.83441e-05	0.000517126	2.28385
CRK	0.847051	6.43502	4.68576	2.83714e-05	0.000517126	2.28294
PEA15	0.73455	6.02908	4.68559	2.83873e-05	0.000517126	2.2824
MSRB1	1.02844	10.1571	4.68487	2.84532e-05	0.00051782	2.28019
RGS18	1.12781	7.40664	4.68342	2.85864e-05	0.000519231	2.27572
ANKH	-1.21052	6.4275	-4.67937	2.89618e-05	0.000525538	2.26326
PGM2L1	-1.04147	5.30267	-4.67688	2.91944e-05	0.00052873	2.25562
PICALM	0.825724	8.4063	4.6755	2.93245e-05	0.00052992	2.25138
IFNAR2	0.594923	6.27291	4.6749	2.93813e-05	0.00052992	2.24953
SERPINE1	-0.766771	4.20709	-4.67388	2.94786e-05	0.000530786	2.24637
LOC284009	-0.592787	4.88458	-4.67328	2.95354e-05	0.000531296	2.24453
ZNF518B	0.609508	5.35442	4.67262	2.95977e-05	0.000531903	2.24252
CD48	0.766165	8.51392	4.67006	2.98431e-05	0.000535798	2.23463
PLCG2	0.649763	8.65765	4.66596	3.02394e-05	0.000541869	2.22204
MAP3K7CL	1.30966	6.12795	4.6647	3.03623e-05	0.000543225	2.21816
PLXDC2	0.732595	6.77743	4.66217	3.06106e-05	0.000546421	2.21039
BTN2A1	0.735865	7.48259	4.65954	3.0871e-05	0.000550017	2.2023
GATA1	-1.08593	6.33898	-4.65919	3.09056e-05	0.000550108	2.20123
ERMAP	-0.752091	4.69628	-4.65657	3.1167e-05	0.000553705	2.19318
TBC1D9	0.697544	6.29015	4.65602	3.12224e-05	0.00055416	2.19149
TAOK3	0.689468	6.33568	4.65258	3.15701e-05	0.000559268	2.18091
PISD	0.822098	7.17401	4.65119	3.17112e-05	0.000561234	2.17666
ATXN7	0.651753	6.89544	4.64939	3.18959e-05	0.000563434	2.17111
RNF149	1.01605	10.5887	4.64895	3.19408e-05	0.000563694	2.16977
TLR2	1.2116	6.47953	4.64789	3.205e-05	0.000565086	2.16651
NCOA1	0.672787	6.51417	4.64653	3.21907e-05	0.000566495	2.16233
DNAJA4	-1.18267	6.38033	-4.64575	3.22709e-05	0.000567371	2.15995
MT-ATP6	0.847179	11.909	4.64444	3.24072e-05	0.000569034	2.15593
DCAF6	-0.720346	7.82247	-4.64282	3.2577e-05	0.000571138	2.15094
CHMP1B	0.899405	8.1078	4.64089	3.27797e-05	0.000573613	2.14502
IL23A	0.910921	8.78995	4.6387	3.30109e-05	0.000576596	2.13831
IL10RA	0.596739	6.9161	4.63869	3.30119e-05	0.000576596	2.13828
RILP	-0.882981	7.72655	-4.63735	3.3154e-05	0.000578537	2.13418
RAB7A	0.654977	8.18696	4.63395	3.35186e-05	0.000583232	2.12374
FAH	-0.59751	5.18636	-4.63158	3.37747e-05	0.000585532	2.11648
FBXO33	0.815332	6.58643	4.62974	3.39752e-05	0.000587916	2.11082
NCOA6	1.07077	7.39168	4.62835	3.41273e-05	0.000590001	2.10656
CMTM6	0.944266	9.77772	4.62208	3.48214e-05	0.000600873	2.08734
UBALD1	-0.723683	6.62808	-4.62157	3.48783e-05	0.000600873	2.08578
SMARCA2	0.607762	6.75492	4.62151	3.4885e-05	0.000600873	2.0856
S1PR1	0.816791	6.99924	4.6197	3.50888e-05	0.00060327	2.08004
TBC1D10C	0.784308	7.60233	4.6197	3.50889e-05	0.00060327	2.08004
C3orf62	0.618479	4.77049	4.61162	3.60106e-05	0.000617376	2.05529
MAPK3	0.663103	6.78993	4.61016	3.61799e-05	0.000618889	2.05082
CPD	1.01012	7.07563	4.61001	3.61964e-05	0.000618889	2.05038
TMEM50A	0.606495	8.83374	4.60433	3.68623e-05	0.000629122	2.03299
HPS3	0.690252	6.8342	4.60397	3.69055e-05	0.000629283	2.03187
EHBP1L1	0.632806	6.74865	4.60321	3.69954e-05	0.00063024	2.02955
ABHD3	1.08811	7.36713	4.60053	3.73146e-05	0.000635097	2.02135
FCN1	1.2647	10.5652	4.59951	3.74372e-05	0.000636023	2.01822
IFNLR1	0.740951	5.24928	4.59738	3.76935e-05	0.000639388	2.01171
ZNF766	0.756676	5.79999	4.59686	3.77564e-05	0.000639388	2.01012
TUT7	0.884103	6.90647	4.59673	3.77724e-05	0.000639388	2.00971
ART4	-0.651393	3.01408	-4.59411	3.80911e-05	0.000644199	2.0017
CLCN3	-0.623531	5.98031	-4.59208	3.83397e-05	0.000646341	1.99549
FCGR2B	0.982596	6.83651	4.59194	3.83564e-05	0.000646341	1.99508
FPR2	1.16222	8.6488	4.58842	3.87917e-05	0.000653086	1.98431
OSTF1	1.15642	8.72831	4.5871	3.89567e-05	0.000655128	1.98026
OR2W3	-1.28951	5.84149	-4.58685	3.8987e-05	0.000655128	1.97952
NAGK	1.05708	8.78331	4.58649	3.90323e-05	0.000655128	1.97841
GDE1	-0.736477	7.24818	-4.58556	3.91494e-05	0.000656071	1.97555
RILPL2	0.86009	7.73634	4.58531	3.918e-05	0.000656071	1.97481
JMJD1C	1.13193	7.19212	4.58012	3.98374e-05	0.000666219	1.95893
MSL2	0.925802	6.12611	4.57926	3.99478e-05	0.000666219	1.95629
FOSL2	0.979108	6.64178	4.57907	3.99714e-05	0.000666219	1.95573
SLC12A9	0.590338	7.81869	4.57824	4.00775e-05	0.000666219	1.9532
COP1	0.719845	7.89191	4.5781	4.00958e-05	0.000666219	1.95277
KIAA0040	1.02651	6.84931	4.57801	4.01074e-05	0.000666219	1.95249
ZNF200	0.822933	6.22129	4.57387	4.06428e-05	0.000673313	1.93984
ALAS2	-1.34961	10.3449	-4.57158	4.09414e-05	0.000677658	1.93286
FAM210B	-1.32595	10.3969	-4.5631	4.2069e-05	0.000693247	1.90694
UBN2	0.727197	5.75778	4.55874	4.26593e-05	0.000699883	1.89365
EGLN1	1.04419	6.83475	4.55842	4.27027e-05	0.000699979	1.89268
LTB	0.745631	9.00356	4.55763	4.28107e-05	0.000701133	1.89028
SLC6A8	-1.37563	7.68359	-4.55458	4.32315e-05	0.000704931	1.88095
SLC9A9	0.604011	5.35775	4.55288	4.34661e-05	0.000708137	1.87579
CD68	0.867207	7.70467	4.55115	4.37072e-05	0.000710824	1.87051
ZNF33A	0.773885	5.44522	4.55071	4.37692e-05	0.000711211	1.86916
EML3	0.607541	7.85588	4.54928	4.39695e-05	0.000713251	1.8648
CSF2RA	1.02523	6.82038	4.54927	4.39712e-05	0.000713251	1.86477
PTPRE	0.846265	7.20112	4.54822	4.41194e-05	0.000715034	1.86156
RHOT2	0.59306	8.20565	4.54783	4.4174e-05	0.000715296	1.86038
LZTFL1	-1.03005	4.35007	-4.54661	4.43476e-05	0.000717485	1.85664
ZNF423	-0.610145	3.73464	-4.5459	4.44484e-05	0.000718204	1.85448
ALDH2	1.01796	7.79136	4.54575	4.4469e-05	0.000718204	1.85403
NOTCH2NLA	0.596925	5.6672	4.54548	4.45077e-05	0.000718206	1.8532
YIPF1	0.675391	7.91135	4.54089	4.51647e-05	0.000726922	1.83923
CHMP7	0.760453	7.374	4.5388	4.54677e-05	0.000731163	1.83286
S100A6	0.926546	11.3665	4.53827	4.55458e-05	0.000731163	1.83122
GMCL1	0.899427	5.57886	4.53712	4.57125e-05	0.000733208	1.82774
ODC1	-0.745651	8.65339	-4.53466	4.60735e-05	0.000737729	1.82024
TTC39A	-0.611392	3.77995	-4.53239	4.6409e-05	0.000741828	1.81332
RNF169	0.83006	7.17035	4.53053	4.66848e-05	0.000745597	1.80767
ATP6AP2	0.681506	8.51265	4.52892	4.69268e-05	0.000748647	1.80274
FAM13B	0.67072	6.53118	4.52872	4.6956e-05	0.000748647	1.80215
SNX6	0.607251	7.61159	4.52614	4.73441e-05	0.000751737	1.7943
KLF3	-0.945487	6.38489	-4.52602	4.73632e-05	0.000751737	1.79392
KBTBD2	0.672067	6.58467	4.52557	4.74313e-05	0.000751737	1.79255
ACAP1	0.728418	7.19712	4.52505	4.75091e-05	0.000751737	1.79099
RIT1	0.725275	6.92386	4.52503	4.75127e-05	0.000751737	1.79091
REPS2	0.976954	6.12622	4.52412	4.76508e-05	0.000752648	1.78815
ZNF212	0.658544	6.26487	4.52364	4.77236e-05	0.00075316	1.78669
ANPEP	1.02837	7.31574	4.52244	4.79077e-05	0.000754966	1.78302
IRX1	-0.671866	2.89491	-4.52236	4.79189e-05	0.000754966	1.7828
DMAC2L	-0.597815	5.17691	-4.52208	4.79623e-05	0.000755011	1.78194
TM7SF2	-0.682796	5.09898	-4.52091	4.81412e-05	0.000757188	1.77839
PYCARD	0.711302	8.92409	4.5205	4.8204e-05	0.000757537	1.77714
IFNAR1	0.790747	7.16568	4.52017	4.82551e-05	0.000757703	1.77613
PCED1B	0.756637	6.84037	4.51947	4.83633e-05	0.000758763	1.774
RSRC1	-0.677681	4.81859	-4.51836	4.85353e-05	0.000760821	1.77062
TES	0.799678	7.04232	4.51762	4.86503e-05	0.000760924	1.76836
NPRL3	-1.02049	7.71549	-4.51669	4.87951e-05	0.000762332	1.76553
PPOX	-0.636925	6.689	-4.51385	4.92385e-05	0.00076669	1.75691
SLC16A2	-0.664033	4.02426	-4.51119	4.96591e-05	0.00077195	1.7488
DENND5A	0.86014	7.59692	4.50871	5.00528e-05	0.000776776	1.74127
MCAM	-0.597777	5.01312	-4.50748	5.025e-05	0.000779188	1.73752
RAB6A	-0.758085	6.55479	-4.50436	5.07518e-05	0.000786315	1.72805
EPB41L3	1.18295	4.56744	4.50324	5.09339e-05	0.000788481	1.72464
HNRNPH2	0.786544	8.43723	4.5028	5.10043e-05	0.000788918	1.72332
C1orf162	1.05903	9.33628	4.50016	5.14357e-05	0.000794931	1.7153
FNIP1	0.750005	4.20555	4.49952	5.15406e-05	0.000795893	1.71336
RBP7	0.973893	6.38822	4.49824	5.17528e-05	0.000797849	1.70944
ARID4A	0.899753	6.04206	4.49619	5.20911e-05	0.000802401	1.70323
RCOR1	0.704843	6.14405	4.49531	5.22369e-05	0.000803983	1.70057
ABI3	0.663395	6.93872	4.49111	5.29418e-05	0.000812414	1.6878
UBE2D1	1.06055	8.49282	4.48945	5.32221e-05	0.000815111	1.68276
CFP	0.89098	7.56829	4.48804	5.34616e-05	0.000817616	1.67849
CYLD	0.69962	6.9249	4.48776	5.351e-05	0.000817616	1.67762
CIR1	0.781582	6.68787	4.48772	5.35172e-05	0.000817616	1.6775
SNAP23	0.798172	7.67829	4.48494	5.39922e-05	0.000824198	1.66908
PIAS1	0.652986	6.87687	4.48437	5.40901e-05	0.000824272	1.66735
UBL3	1.16158	6.38144	4.48427	5.41078e-05	0.000824272	1.66704
MKRN1	-1.03093	9.65245	-4.48186	5.45245e-05	0.000828933	1.65973
PPCDC	0.661953	4.97465	4.48004	5.48412e-05	0.000833068	1.65421
TSPAN5	-1.40226	7.19871	-4.47843	5.51234e-05	0.000836673	1.64932
SEMA4A	0.78818	7.35707	4.47767	5.52563e-05	0.000838008	1.64703
HBE1	-0.771319	6.32981	-4.47685	5.54005e-05	0.000838342	1.64454
ST6GALNAC4	-1.05085	7.20256	-4.47681	5.54091e-05	0.000838342	1.6444
HLA-E	0.819914	11.2195	4.47678	5.54131e-05	0.000838342	1.64433
FTH1	0.634231	10.74	4.47455	5.58085e-05	0.000842275	1.63755
SYNE2	0.679743	7.3985	4.47386	5.59303e-05	0.000843431	1.63548
MT-CO3	0.587385	13.2225	4.47128	5.63926e-05	0.000849387	1.62764
GGTA1P	0.950282	6.01298	4.47115	5.64164e-05	0.000849387	1.62723
RPL35A	-0.592786	7.1317	-4.46831	5.69268e-05	0.00085569	1.61866
TTC25	-0.771182	3.60752	-4.46718	5.71326e-05	0.000857694	1.61522
TGM2	-0.860845	5.10413	-4.46618	5.7314e-05	0.000858743	1.6122
BRAT1	0.616639	6.64095	4.46044	5.83706e-05	0.000869685	1.5948
IFNGR1	1.02521	9.33531	4.45966	5.85166e-05	0.000870469	1.59242
NUFIP2	0.753126	6.58175	4.45708	5.89974e-05	0.000876923	1.58462
TENT5A	0.970635	7.09393	4.45669	5.90706e-05	0.000877312	1.58344
PDE4B	0.638359	6.23509	4.45636	5.91321e-05	0.000877526	1.58245
ADGRE5	0.938293	9.46175	4.45608	5.91847e-05	0.000877609	1.58161
CUL4B	0.640807	7.03863	4.45389	5.95984e-05	0.00088119	1.57497
THEMIS2	0.690082	7.35153	4.4538	5.96152e-05	0.00088119	1.5747
ADAM28	0.74925	5.0679	4.44956	6.04241e-05	0.000891029	1.56187
WASF2	-0.670789	5.40857	-4.44857	6.06158e-05	0.000892445	1.55885
MTHFS	0.860311	6.672	4.44623	6.10683e-05	0.000898397	1.55177
ATG9A	-0.631772	6.83029	-4.44453	6.13984e-05	0.000901831	1.54664
DDIT4L	-0.829744	5.15059	-4.44086	6.21176e-05	0.00091096	1.53555
CLK3	-0.744882	7.08144	-4.44032	6.22258e-05	0.000911114	1.53389
ACAP2	0.887756	6.66528	4.44006	6.22763e-05	0.000911139	1.53312
RNF135	0.770297	7.26712	4.43606	6.30725e-05	0.000921343	1.52102
C9orf64	0.6516	5.48053	4.4354	6.32049e-05	0.000922554	1.51903
TM2D2	0.618831	5.81382	4.43403	6.34806e-05	0.000925268	1.51488
NEDD4L	-1.11883	4.82913	-4.43398	6.349e-05	0.000925268	1.51474
CEBPA	1.04777	7.13544	4.43014	6.42698e-05	0.000934232	1.50312
MIR22HG	-0.909714	5.77691	-4.4301	6.42761e-05	0.000934232	1.50302
AQR	0.595904	5.60981	4.42996	6.43055e-05	0.000934232	1.50259
MS4A14	0.967179	4.40722	4.4272	6.48712e-05	0.000940254	1.49425
ZEB2	0.695012	6.13068	4.42507	6.53103e-05	0.00094515	1.48783
RAP2A	-0.88963	6.07442	-4.42435	6.54598e-05	0.000945847	1.48565
SGMS1	0.839983	5.97269	4.42387	6.55599e-05	0.000946559	1.4842
CD86	0.906066	5.86386	4.42303	6.57355e-05	0.000948046	1.48165
DPM2	-0.979334	8.23526	-4.4186	6.66661e-05	0.00095882	1.46827
TUBA1A	0.934142	10.2867	4.41644	6.71233e-05	0.000963909	1.46176
EIF3J	-0.726862	5.96516	-4.41604	6.72081e-05	0.000964384	1.46056
RPN1	0.824294	7.31523	4.41304	6.78508e-05	0.000972858	1.4515
VAMP3	0.780746	7.42835	4.41071	6.83547e-05	0.000978579	1.44446
ZNF862	0.619281	6.69114	4.40842	6.88527e-05	0.000983785	1.43755
RBM47	1.13159	7.33379	4.40831	6.88766e-05	0.000983785	1.43722
ACKR1	-0.855531	5.88017	-4.40711	6.91383e-05	0.000986014	1.43361
LBR	0.828379	8.10284	4.40632	6.93131e-05	0.000987751	1.43121
ZSWIM6	0.835178	7.32388	4.40391	6.98426e-05	0.000993021	1.42397
CHI3L1	1.97008	8.80457	4.40173	7.03273e-05	0.000999151	1.41738
STAM2	0.832638	5.23058	4.39669	7.14591e-05	0.00101038	1.40219
SLC7A1	-0.68914	4.64242	-4.39452	7.19508e-05	0.00101569	1.39567
CMTM2	1.07447	8.47475	4.39439	7.19817e-05	0.00101569	1.39526
CRYBG3	0.626754	5.76071	4.3919	7.2551e-05	0.00102218	1.38776
CARD16	1.04394	6.03116	4.38861	7.33101e-05	0.0010321	1.37786
NBEAL2	0.795506	7.73971	4.38821	7.34037e-05	0.0010326	1.37664
EFCAB2	-0.637731	4.37765	-4.38798	7.3457e-05	0.0010326	1.37595
C5	-0.775708	5.01329	-4.38746	7.3577e-05	0.00103332	1.3744
SNX10	1.01615	6.05493	4.38728	7.36187e-05	0.00103332	1.37386
TMEM65	0.875586	4.55896	4.3822	7.48138e-05	0.00104722	1.35854
STEAP4	1.09766	6.52579	4.38208	7.48419e-05	0.00104722	1.35818
CPOX	-0.711357	5.81024	-4.38044	7.52315e-05	0.00105121	1.35324
TLX2	-0.771725	5.05942	-4.37748	7.59387e-05	0.00105951	1.34434
CX3CR1	0.867409	7.80329	4.37658	7.61536e-05	0.00106092	1.34165
SCYL3	0.612204	5.07734	4.37627	7.62299e-05	0.00106119	1.3407
CITED2	-0.722125	6.90786	-4.37535	7.64511e-05	0.00106268	1.33794
MYO18B	-0.777084	3.30299	-4.37463	7.66259e-05	0.00106432	1.33577
LILRB1	1.13503	5.11113	4.37387	7.6811e-05	0.0010653	1.33348
CREBRF	0.867569	7.52219	4.37234	7.71822e-05	0.00106966	1.32889
SPECC1	-0.732267	4.63633	-4.36753	7.83651e-05	0.00108161	1.31442
BSPRY	-0.711772	3.26444	-4.36723	7.84398e-05	0.00108161	1.31352
ATP6V0B	0.65989	9.72741	4.36718	7.84508e-05	0.00108161	1.31338
VPS8	0.683266	6.50872	4.36629	7.86738e-05	0.00108389	1.31068
PPT2	-0.604821	5.71915	-4.36533	7.89115e-05	0.00108636	1.30781
UBQLN2	0.692062	6.98214	4.36266	7.95812e-05	0.00109396	1.29977
GNA12	-0.869482	5.74108	-4.36186	7.97825e-05	0.00109592	1.29737
HSDL2	1.00704	6.8643	4.35291	8.20688e-05	0.00112073	1.2705
HSPA1A	0.844167	10.1627	4.34983	8.28697e-05	0.00112836	1.26127
HLA-DRB1	1.32339	10.1711	4.34902	8.30836e-05	0.00113045	1.25881
ARPC5	0.761796	9.8599	4.34872	8.31608e-05	0.00113067	1.25793
HELZ	0.807257	6.70069	4.34585	8.39186e-05	0.00113849	1.24931
PHC2	1.04458	7.62353	4.34534	8.40527e-05	0.00113948	1.24779
EMP3	0.711623	8.83122	4.3444	8.43026e-05	0.00114167	1.24496
LILRA1	0.717717	6.90437	4.34394	8.44268e-05	0.00114206	1.24356
PGAM1	0.662723	9.74889	4.3429	8.47039e-05	0.00114498	1.24045
LRRC47	0.908022	7.89678	4.34209	8.49194e-05	0.00114706	1.23803
PCCB	-0.58772	5.23514	-4.34146	8.50888e-05	0.00114851	1.23614
IQCF5	-0.599435	4.09636	-4.33966	8.55724e-05	0.00115337	1.23075
SERINC1	0.764795	10.3378	4.33833	8.59337e-05	0.00115657	1.22674
KLC3	-1.48875	6.38958	-4.33801	8.60191e-05	0.00115689	1.2258
MAP3K8	0.734007	5.63655	4.33729	8.62145e-05	0.00115704	1.22364
RAB13	-0.927855	5.46755	-4.33726	8.62229e-05	0.00115704	1.22355
NLRP12	0.980553	7.73168	4.33668	8.63824e-05	0.00115704	1.22179
PRC1	-0.679327	3.47347	-4.33655	8.64181e-05	0.00115704	1.2214
RAB2A	0.743818	6.79836	4.33637	8.6465e-05	0.00115704	1.22088
CLEC7A	1.13037	6.49915	4.33325	8.73196e-05	0.00116547	1.21153
PLSCR4	-0.744179	3.70027	-4.32875	8.85684e-05	0.00117759	1.19803
PPP4R1	0.946137	6.97625	4.32483	8.96695e-05	0.00118959	1.18629
ADGRE2	0.769617	6.78012	4.3241	8.98757e-05	0.00118959	1.18411
SLCO3A1	0.692051	6.29159	4.32395	8.99173e-05	0.00118959	1.18367
UROC1	-0.595164	4.62715	-4.32372	8.99839e-05	0.00118962	1.18296
GIMAP5	0.602282	8.53219	4.32338	9.00804e-05	0.00119006	1.18194
PABPC1L	0.622772	7.09361	4.32274	9.02628e-05	0.00119162	1.18002
ME3	-0.650947	5.12079	-4.31921	9.127e-05	0.00120237	1.16947
BTG1	0.845651	10.0812	4.3187	9.14178e-05	0.00120346	1.16793
CASP4	0.786559	8.30691	4.31823	9.15541e-05	0.00120441	1.16652
ARPC3	0.724756	10.7623	4.31772	9.17009e-05	0.00120549	1.165
IER2	0.676085	9.46181	4.31669	9.1997e-05	0.00120841	1.16193
TM6SF1	0.899239	6.72264	4.31427	9.27011e-05	0.00121521	1.15469
FAM183A	-0.598696	2.888	-4.31296	9.30851e-05	0.00121939	1.15076
FAM120A	0.638107	8.04227	4.31169	9.34583e-05	0.00122222	1.14695
NAMPT	1.11537	9.62359	4.31148	9.35187e-05	0.00122222	1.14634
MYCBP	0.599647	6.35791	4.30746	9.47115e-05	0.00123204	1.13429
FBXL5	0.914693	10.4653	4.30681	9.49041e-05	0.00123369	1.13236
HCFC1R1	-0.59829	7.56623	-4.30588	9.51819e-05	0.00123644	1.12959
PKN3	-0.685138	4.33462	-4.30438	9.56325e-05	0.00124056	1.1251
S100A4	0.966197	11.8125	4.30322	9.59829e-05	0.00124424	1.12162
RNF24	1.12062	9.21148	4.3009	9.66864e-05	0.00125162	1.11468
TPK1	0.653686	4.80775	4.29784	9.76219e-05	0.00126198	1.10553
LRRK2	1.13546	7.74242	4.29674	9.7959e-05	0.00126546	1.10226
DDX27	0.702318	6.64206	4.29495	9.85135e-05	0.00126999	1.0969
LPCAT1	0.721371	8.28069	4.29468	9.85962e-05	0.00127017	1.0961
CD59	-0.894272	6.46448	-4.29334	9.90112e-05	0.00127464	1.09211
DGAT2	0.928834	7.64155	4.29267	9.92216e-05	0.00127559	1.09009
ZMIZ1	0.85029	6.00688	4.28886	0.000100417	0.00128917	1.07872
TNFSF13B	1.26054	8.01644	4.28552	0.000101475	0.00129919	1.06875
FRYL	0.768864	6.94429	4.28295	0.000102299	0.00130704	1.06108
NUDT19	0.725743	6.6089	4.28075	0.000103009	0.00131342	1.0545
PDE3B	0.593798	6.14467	4.27511	0.000104847	0.00133364	1.03771
CAPN12	-0.689979	5.54494	-4.27476	0.000104962	0.00133364	1.03666
EPB42	-1.53914	8.84928	-4.27465	0.000105	0.00133364	1.03632
FAM32A	0.658419	7.91816	4.27458	0.000105024	0.00133364	1.0361
CRISP2	-0.676851	2.8071	-4.27303	0.000105535	0.00133739	1.0315
TMEM251	0.747441	6.33961	4.27037	0.000106421	0.0013477	1.02356
CXCL1	0.692788	5.8517	4.26929	0.000106781	0.00135135	1.02035
CASP1	1.03095	7.60072	4.26688	0.000107591	0.00135894	1.01317
AKNA	0.869973	6.35464	4.26647	0.000107729	0.00135966	1.01195
ZER1	-1.1271	7.29335	-4.26606	0.000107871	0.00136053	1.0107
MX2	1.17838	8.60178	4.26527	0.000108138	0.00136297	1.00835
AOC2	0.65082	6.26388	4.26501	0.000108226	0.00136316	1.00758
OSBP2	-1.27469	6.15532	-4.26451	0.000108397	0.00136439	1.00608
EGFL7	-0.862594	5.3835	-4.26353	0.00010873	0.00136767	1.00316
DESI1	-0.600937	5.67205	-4.2632	0.000108841	0.00136814	1.0022
ERICH1	0.612168	6.56968	4.26184	0.000109308	0.00137216	0.998134
C9orf72	1.10537	6.70216	4.25899	0.000110287	0.00138247	0.989664
LGALS3	-0.759248	11.1733	-4.25808	0.000110603	0.00138372	0.986944
TANGO2	-0.804608	7.68053	-4.258	0.00011063	0.00138372	0.986715
RAB24	0.854342	7.81421	4.25744	0.000110826	0.00138469	0.985036
BEX1	-0.799485	4.01165	-4.25439	0.000111892	0.00139521	0.975948
NRIP3	-0.71223	3.41332	-4.25196	0.000112746	0.00140492	0.968723
SERPINA9	-0.604308	3.42562	-4.25146	0.000112923	0.00140618	0.96724
TRANK1	0.806839	6.66296	4.25032	0.000113329	0.0014103	0.963831
RASD1	-0.854712	4.8222	-4.24923	0.000113714	0.0014132	0.960613
CHRAC1	0.617987	5.66673	4.24786	0.000114205	0.00141742	0.956517
PRR5-ARHGAP8	-0.604672	4.90514	-4.24569	0.000114982	0.00142422	0.950083
ZNF137P	0.697168	4.97968	4.24345	0.000115793	0.00143279	0.943409
NAPA	-0.801715	6.24263	-4.24333	0.000115837	0.00143279	0.943049
WDFY3	1.06394	5.45798	4.24314	0.000115904	0.00143279	0.942496
HLA-F	0.684385	6.97615	4.24286	0.000116009	0.00143313	0.941642
DENND3	0.78048	7.68463	4.24202	0.000116311	0.00143591	0.939172
SIGLEC9	0.736083	6.12741	4.24121	0.000116608	0.00143862	0.936754
PLCB2	0.63144	6.71433	4.24097	0.000116695	0.00143875	0.936041
CST1	-0.59005	3.16424	-4.2385	0.000117602	0.00144802	0.928691
PRKAR1A	0.797074	7.63116	4.23791	0.000117819	0.00144973	0.926942
RNF13	1.05842	8.44486	4.23364	0.000119405	0.00146828	0.914251
OSTM1	0.760291	6.11277	4.23197	0.000120029	0.00147234	0.909303
ERBIN	0.964619	5.40538	4.23182	0.000120085	0.00147234	0.908862
SMPDL3A	1.11452	4.9402	4.23155	0.000120187	0.00147234	0.908054
HSPA5	0.655246	8.03467	4.2315	0.000120209	0.00147234	0.907884
IFRD1	0.90649	7.8497	4.23054	0.000120569	0.00147482	0.905043
CTSZ	0.802998	7.5551	4.22988	0.000120817	0.00147688	0.903096
GPAT3	0.991908	6.03741	4.22748	0.000121728	0.00148524	0.89596
DAPP1	1.08157	7.20044	4.22607	0.000122265	0.00148895	0.891783
RTN3	0.737694	8.84993	4.22603	0.000122283	0.00148895	0.891643
TRAV17	0.895061	4.74616	4.22386	0.000123116	0.00149673	0.885203
NRN1	-0.690427	3.94865	-4.22362	0.000123208	0.00149673	0.88449
OAT	-0.749604	8.14781	-4.2227	0.000123564	0.00149867	0.881759
GGPS1	0.64069	6.1117	4.22247	0.000123653	0.00149878	0.881073
KATNBL1	0.988574	4.95229	4.21984	0.000124672	0.00150918	0.873281
ALAS1	0.75487	6.54952	4.21881	0.000125072	0.00151206	0.87024
CUX1	0.608209	6.32914	4.21647	0.000125993	0.00151925	0.863282
BCL11B	0.809886	7.57201	4.21646	0.000125995	0.00151925	0.86327
PI3	1.38161	8.46331	4.21547	0.000126387	0.00152136	0.86032
CASS4	0.585859	4.8822	4.21479	0.000126657	0.00152233	0.858294
ACTN1	0.745761	8.21733	4.21241	0.000127602	0.0015327	0.851241
CNN3	-1.45562	3.43984	-4.20821	0.000129288	0.00154897	0.838785
TM9SF2	0.834197	8.94491	4.20073	0.000132344	0.00158354	0.816623
IFT20	-0.680346	5.62658	-4.19865	0.000133206	0.00158876	0.810465
TICAM2	0.856918	4.64112	4.1976	0.00013364	0.00159134	0.807378
ATP6V0E1	0.723681	9.99039	4.19751	0.000133678	0.00159134	0.807106
TOB1	0.601661	7.38038	4.19518	0.000134654	0.00160193	0.80021
UBLCP1	0.761164	7.26376	4.19053	0.000136621	0.00162133	0.786453
GIT2	0.638826	6.74257	4.18885	0.000137341	0.00162687	0.781465
AK1	-0.777657	6.23166	-4.18819	0.000137625	0.00162897	0.779507
CLK2	0.82974	7.18627	4.18652	0.000138342	0.00163641	0.774582
ADAR	0.773887	8.74765	4.18445	0.000139237	0.00164411	0.76846
HMGA1	-0.622339	6.03915	-4.18345	0.000139673	0.0016459	0.765496
INKA2	0.674904	6.37119	4.18191	0.000140344	0.00165172	0.760953
ELF2	0.844781	6.26476	4.17914	0.000141561	0.0016629	0.752764
CTSG	-1.60942	4.87802	-4.17671	0.00014264	0.00167404	0.745563
GALNT5	-0.714421	3.79431	-4.17548	0.000143188	0.00167884	0.741928
TAF4	0.862271	6.74241	4.17354	0.000144052	0.00168791	0.736223
RIMS3	-0.701543	3.63981	-4.17255	0.000144498	0.00169101	0.733294
TKT	0.851468	10.0575	4.16988	0.000145708	0.00170069	0.725387
SSR1	0.651185	7.52153	4.16615	0.000147406	0.00171642	0.714401
SMAD4	0.661174	6.78485	4.16283	0.000148939	0.00172996	0.70459
CPXM1	-0.833135	3.95005	-4.16234	0.000149167	0.00173125	0.703141
ABHD5	1.1191	5.41167	4.16142	0.000149596	0.00173219	0.700421
MCUB	1.22981	6.64789	4.16065	0.000149952	0.00173524	0.698165
WDFY4	0.666614	6.64431	4.15754	0.00015141	0.00174886	0.688992
ADGRE1	0.848857	7.00692	4.15594	0.000152169	0.00175436	0.684256
KCNJ2	0.676159	5.49067	4.155	0.000152614	0.00175841	0.681484
ANXA2	0.764612	9.71732	4.15453	0.000152834	0.00175986	0.680118
ACAD9	0.62014	5.277	4.1528	0.00015366	0.00176609	0.675014
PPP1R21	0.696613	5.99014	4.15238	0.00015386	0.00176731	0.673778
NCF4	1.02096	8.35093	4.15105	0.000154498	0.00177355	0.669853
SOS2	0.821101	5.64918	4.14675	0.000156577	0.00178905	0.657186
MED13	0.683213	7.42481	4.14667	0.000156616	0.00178905	0.656949
RNF103	0.660167	7.02789	4.14536	0.000157256	0.00179333	0.653087
MT-ND4	0.771027	11.9071	4.14512	0.000157375	0.00179333	0.652367
RUBCNL	0.939603	6.50247	4.14469	0.000157585	0.00179462	0.651108
ALDH1A1	1.20817	5.74059	4.14374	0.000158051	0.00179774	0.648306
APOBEC2	-0.700918	3.27999	-4.14224	0.00015879	0.00180351	0.643887
LAT2	0.695531	8.39032	4.14212	0.000158849	0.00180351	0.643533
VIM	0.767802	12.38	4.14147	0.000159171	0.00180606	0.641617
TAF12	0.694366	6.67175	4.13655	0.000161622	0.00182832	0.627133
RTF1	0.681122	6.9226	4.13306	0.000163384	0.00184336	0.616862
RAG2	-0.9311	2.82129	-4.13215	0.000163844	0.00184524	0.614196
SPG11	0.727319	7.86517	4.12965	0.000165122	0.00185553	0.606836
EPOP	-0.694251	3.55405	-4.12511	0.000167464	0.0018717	0.593492
PPP3CB	-0.638008	6.27188	-4.12339	0.000168358	0.00188057	0.588444
SMIM6	-0.806286	3.20919	-4.11708	0.000171688	0.00191318	0.569892
RIN2	1.05557	5.45928	4.11427	0.000173192	0.00192606	0.561633
ARHGEF3	0.692952	6.76666	4.11239	0.000174201	0.00193116	0.556127
SFRP2	-0.855821	4.09396	-4.11233	0.000174233	0.00193116	0.555955
RBFOX2	-0.623742	3.14431	-4.10936	0.000175844	0.00194668	0.547235
NFRKB	0.610998	5.39405	4.10917	0.000175946	0.00194668	0.546686
PRELID1	0.675061	9.23577	4.10823	0.00017646	0.00195121	0.543924
SYNE1	0.640581	6.93665	4.10459	0.000178462	0.00196867	0.533242
UBR5	0.738866	6.16871	4.10435	0.000178594	0.00196897	0.532538
CEACAM3	0.768969	6.61973	4.10384	0.000178878	0.00197075	0.531038
RAB31	0.991886	8.53047	4.10051	0.000180731	0.00198775	0.521276
VNN3	1.06923	6.12622	4.0995	0.000181297	0.00199053	0.518315
MAP2K3	-0.843732	8.48439	-4.09807	0.000182106	0.00199824	0.514099
MAFB	1.15543	8.16177	4.09772	0.000182304	0.00199923	0.513072
FEM1B	-1.0475	4.45375	-4.09298	0.000184996	0.00202746	0.499192
HNRNPC	0.605106	7.76401	4.09189	0.000185622	0.00203204	0.495991
SCLT1	0.791712	4.28989	4.08998	0.000186721	0.00204287	0.490404
SIRPA	0.655884	6.45683	4.08854	0.000187552	0.00205076	0.486197
CD163	1.68701	6.55466	4.08815	0.000187784	0.00205091	0.48503
PIP4K2A	-1.12677	6.87288	-4.0868	0.000188566	0.00205561	0.481096
ZBED6CL	0.635172	5.05863	4.08641	0.000188797	0.00205593	0.479937
PDCD4	0.681857	7.25994	4.08412	0.000190138	0.00206692	0.473235
TLR6	0.714697	5.16082	4.08277	0.000190933	0.00207435	0.469285
INKA1	-0.632891	6.58429	-4.08147	0.000191699	0.00208025	0.465494
CSF1R	0.638855	5.92722	4.08126	0.000191822	0.00208038	0.464886
MALT1	0.61657	5.30244	4.07729	0.000194196	0.00210261	0.453245
OGA	0.720969	8.78619	4.07701	0.000194361	0.00210261	0.45244
C1orf116	-0.742228	5.61654	-4.07676	0.000194512	0.00210261	0.451706
MAP3K2	0.827654	6.22781	4.0754	0.000195329	0.00210891	0.44774
ZNF559	0.634683	5.77849	4.07536	0.000195358	0.00210891	0.447599
RBPJ	0.729583	7.02907	4.07161	0.000197633	0.00212855	0.436639
ABO	-0.946596	5.34916	-4.07095	0.000198033	0.00213017	0.434724
FBXL3	0.723726	7.73634	4.0708	0.000198127	0.00213017	0.434278
GLT1D1	0.734364	6.554	4.06756	0.000200121	0.00214421	0.424797
DCAF12	-1.16164	9.53476	-4.06592	0.000201134	0.00215258	0.420022
RNASEL	0.818656	6.59859	4.06529	0.00020153	0.0021551	0.418159
POLR3D	-0.594462	5.27997	-4.06111	0.000204145	0.00217856	0.405961
LOX	-0.637601	3.61644	-4.05769	0.000206308	0.00219787	0.395987
COL18A1	0.771158	6.15624	4.05726	0.000206582	0.00219953	0.39473
MPHOSPH8	0.86911	7.09371	4.05644	0.000207107	0.00220136	0.392328
ZNF516	0.603638	4.09249	4.05495	0.000208063	0.00221026	0.387969
HPS1	-0.668056	5.95423	-4.0546	0.000208288	0.00221138	0.386951
E2F1	-0.806946	4.83057	-4.0543	0.000208478	0.00221214	0.386087
TNFSF10	1.13274	9.19253	4.05377	0.000208823	0.00221454	0.384523
LAMC1	-0.620525	3.79215	-4.05354	0.000208965	0.0022148	0.383877
SEMA4D	0.785364	5.47332	4.05213	0.000209878	0.00222195	0.379753
GIMAP1	0.594433	6.95	4.05132	0.000210403	0.00222526	0.37739
DHTKD1	0.674228	6.60237	4.05035	0.000211035	0.00223039	0.374555
LYL1	-0.895872	8.85551	-4.04742	0.000212949	0.00224481	0.366011
RNF146	0.649508	7.69657	4.04536	0.000214308	0.00225462	0.359992
ZDHHC18	0.610938	6.96386	4.04519	0.000214415	0.00225462	0.359521
ZNF700	0.767882	6.28343	4.04327	0.00021569	0.00226548	0.353911
PTPN12	0.942928	7.73705	4.04041	0.000217603	0.00228299	0.345562
CD74	0.806595	8.88011	4.03756	0.00021952	0.00229537	0.337263
SLC66A3	0.823209	7.56774	4.03608	0.000220524	0.00230293	0.33295
COTL1	0.712023	7.09499	4.03522	0.000221107	0.00230293	0.330449
PNPLA2	-0.602833	6.45913	-4.02743	0.000226474	0.00234307	0.30777
WDR26	-0.853123	7.84017	-4.0273	0.000226564	0.00234307	0.307394
DPYD	0.608659	5.97177	4.02461	0.000228448	0.00235962	0.299563
IFFO2	0.862851	5.78163	4.021	0.000230993	0.00238214	0.289087
NEK7	0.813006	7.60924	4.0191	0.000232348	0.00239195	0.28356
AHNAK	0.650168	7.85779	4.01878	0.000232576	0.00239298	0.282629
IARS2	0.592775	7.03537	4.01791	0.0002332	0.00239544	0.280098
PXDN	-1.3448	4.50955	-4.01652	0.000234202	0.00240044	0.276043
CNEP1R1	0.807536	6.75755	4.01596	0.000234607	0.00240195	0.274411
FUS	0.640241	9.79882	4.01495	0.000235336	0.00240546	0.271476
CLEC14A	-0.758974	3.91624	-4.01221	0.000237326	0.00242314	0.263517
TXNDC12	0.634935	6.88951	4.01139	0.00023792	0.00242724	0.261154
TXN	-0.707426	8.016	-4.00821	0.000240259	0.00244639	0.251905
MMP25	0.846178	7.81679	4.00673	0.000241353	0.00245443	0.247609
HAGH	-1.02029	8.90876	-4.00636	0.000241628	0.00245497	0.246536
SHTN1	0.935689	5.2844	4.00494	0.000242686	0.00246169	0.242407
ADCY7	0.933326	7.19804	4.00474	0.000242833	0.00246186	0.241831
PSMB9	0.869136	9.14897	4.00262	0.000244421	0.00247526	0.235672
USP34	0.592407	7.61878	4.00134	0.000245379	0.00248226	0.231975
FBXO9	-0.859874	8.56748	-3.99946	0.000246798	0.00249122	0.226525
RAB8A	0.656458	9.0769	3.99638	0.000249149	0.00251358	0.217566
KCNK12	-0.868555	2.97086	-3.9917	0.000252746	0.00254574	0.20402
PDHB	0.684213	6.91447	3.99132	0.00025304	0.00254734	0.202919
CLN5	0.869667	5.67328	3.99109	0.000253225	0.00254782	0.202231
BRD8	0.646566	6.56083	3.99066	0.000253554	0.00254976	0.201001
HLA-DMB	1.34905	7.41689	3.98963	0.000254357	0.00255507	0.198015
TLR7	1.03433	5.12548	3.98859	0.000255173	0.0025619	0.194986
DDX5	0.722621	10.7147	3.98821	0.000255471	0.00256266	0.193883
BIRC6	0.598424	4.86688	3.98142	0.00026084	0.00260337	0.174235
KCNJ15	1.01597	8.19851	3.9804	0.000261658	0.00260875	0.171274
PDZD8	-0.665644	5.03289	-3.98003	0.000261955	0.00261031	0.170206
DGKD	0.742987	8.7156	3.97603	0.000265183	0.00263544	0.158633
SMAP2	0.896842	7.35687	3.97529	0.000265789	0.00264006	0.156477
ARHGEF37	-0.614664	4.77976	-3.974	0.000266835	0.00264622	0.152768
MBOAT2	-0.870854	5.94122	-3.97041	0.000269791	0.00266806	0.142361
PIP4P2	0.98211	6.37892	3.97028	0.000269895	0.00266806	0.141995
YTHDC2	0.760329	5.26222	3.97007	0.000270066	0.00266833	0.141399
DOCK5	0.623713	5.95644	3.96844	0.000271421	0.0026803	0.136673
RAD21	0.709105	6.95857	3.9674	0.000272283	0.00268597	0.133675
BLOC1S4	0.741502	7.23223	3.96431	0.000274874	0.0027058	0.124732
TRIM21	0.703405	8.10217	3.96289	0.000276069	0.00271327	0.120635
FGL2	1.04361	8.92243	3.96054	0.000278058	0.00272995	0.113855
CYBA	0.819013	10.1671	3.95961	0.000278856	0.0027349	0.111148
PDK3	0.797613	5.81753	3.95895	0.00027942	0.00273615	0.109241
SAMHD1	0.736153	7.34263	3.95894	0.000279424	0.00273615	0.109227
COL5A1	-0.660955	4.07064	-3.95773	0.000280462	0.00274344	0.105726
CELF2	0.747661	7.09707	3.95552	0.000282361	0.00275335	0.0993546
ID1	-0.900052	5.45908	-3.95008	0.000287099	0.0027908	0.0836425
RFTN1	0.809661	7.07652	3.94931	0.000287776	0.00279156	0.0814174
TRAF5	0.646388	6.04193	3.94872	0.000288294	0.00279368	0.0797184
CRH	-0.604072	4.27783	-3.94793	0.000288988	0.00279895	0.0774502
SEC24B	0.725688	6.24048	3.94669	0.000290084	0.00280811	0.0738755
ENTPD1	0.837987	5.68877	3.94482	0.000291749	0.00281984	0.0684727
UGT3A2	-0.809718	4.6231	-3.94422	0.000292279	0.0028235	0.0667581
CDK5R1	0.770729	4.80862	3.93888	0.000297086	0.00286548	0.0513601
YWHAB	0.646669	10.1007	3.9354	0.000300259	0.0028901	0.0413336
ITPR1	0.608947	6.50636	3.93468	0.000300919	0.0028947	0.0392606
HLA-DRA	1.19859	11.0943	3.93427	0.000301293	0.0028947	0.0380863
ICAM4	-0.670806	5.27461	-3.93403	0.000301512	0.0028947	0.0374006
PIGB	0.686567	7.43853	3.93349	0.000302016	0.00289805	0.0358239
ARHGAP9	0.67591	6.95976	3.93246	0.000302966	0.00290567	0.0328621
CD300LB	0.733244	6.59012	3.93038	0.000304892	0.00292003	0.026881
CYB5R4	0.764341	8.27844	3.9265	0.000308518	0.00294831	0.0157235
EWSR1	0.766238	6.95799	3.92493	0.000310004	0.00296099	0.0111884
KIAA0232	0.695264	5.76211	3.9239	0.000310975	0.00296875	0.00823704
COG5	0.605933	5.94109	3.92094	0.000313792	0.00298685	-0.000272804
KMT2C	0.684509	6.22034	3.91923	0.000315432	0.00299902	-0.00519091
PKN2	0.92898	6.76032	3.91758	0.000317021	0.00301105	-0.00993027
TEAD4	-0.647138	4.86579	-3.91619	0.000318372	0.00302081	-0.0139441
CXCR4	0.771332	9.18901	3.91514	0.000319388	0.00302672	-0.0169492
SMCO4	0.866143	7.88089	3.91455	0.000319963	0.00302974	-0.0186449
CCR1	1.07866	5.62138	3.91287	0.000321605	0.00303758	-0.0234745
DICER1	0.718945	7.14826	3.91232	0.000322145	0.00304072	-0.0250594
SH3BGRL2	1.01015	5.2981	3.91134	0.000323108	0.0030456	-0.0278726
NRGN	1.18716	7.53767	3.9086	0.000325813	0.00306515	-0.0357395
HAND2-AS1	-0.728925	3.39964	-3.90841	0.000326003	0.00306515	-0.0362874
FNIP2	0.917057	6.38503	3.90667	0.000327726	0.0030767	-0.0412624
USP8	0.651713	7.06369	3.90547	0.000328934	0.00308518	-0.0447317
GAPT	1.25243	6.89226	3.90525	0.000329151	0.00308518	-0.0453539
RAB32	0.677092	7.44336	3.90433	0.000330071	0.00309093	-0.047985
TET2	0.764585	6.75549	3.90324	0.000331169	0.00309966	-0.0511175
FPR1	0.886878	8.61544	3.90255	0.000331864	0.00310461	-0.0530953
SCAPER	0.602569	4.58864	3.90199	0.000332427	0.00310832	-0.0546959
USPL1	0.587773	5.63104	3.89793	0.000336565	0.00313914	-0.0663618
BAZ2B	1.0235	6.97374	3.89767	0.000336827	0.00314002	-0.067097
EMC10	0.61678	9.38647	3.89695	0.000337566	0.00314376	-0.0691636
ACPP	0.590269	4.33521	3.89625	0.00033828	0.00314727	-0.0711563
NPTN	0.702432	7.87061	3.89542	0.000339143	0.00315215	-0.0735576
NPEPPS	0.786983	6.96222	3.89518	0.000339389	0.00315287	-0.0742432
CASP8	0.718868	5.53912	3.89481	0.000339772	0.00315329	-0.0753071
SLC7A6	0.672465	5.55521	3.89257	0.000342088	0.00317005	-0.0817114
SLC22A16	-0.631206	4.81019	-3.8901	0.000344661	0.00319182	-0.0887773
CDA	0.819077	7.81204	3.88971	0.000345077	0.00319299	-0.0899154
C16orf72	0.663613	6.8644	3.88643	0.000348527	0.00321853	-0.0992958
ZNF117	0.602743	4.61337	3.88588	0.000349117	0.00322238	-0.10089
THBD	0.91121	6.0895	3.88349	0.000351652	0.00323936	-0.107711
NAT14	-0.70655	5.74558	-3.88272	0.000352475	0.00324214	-0.109915
KEL	-1.09937	5.0216	-3.8823	0.000352926	0.00324469	-0.11112
HNRNPH3	0.784651	8.09533	3.88069	0.00035466	0.00325422	-0.115742
NFIL3	1.16624	8.02314	3.87709	0.000358554	0.00328639	-0.126036
PPP2R5A	0.663895	8.11427	3.8728	0.000363253	0.00332163	-0.13831
RNF141	0.727793	6.23315	3.86813	0.000368428	0.00335907	-0.151641
BCL10	0.681374	4.92708	3.86398	0.000373093	0.00339185	-0.1635
AK4	-0.81521	3.94476	-3.86037	0.000377193	0.00341727	-0.1738
TNFSF13	0.940221	7.21526	3.8588	0.000378995	0.00342694	-0.178291
MSMO1	-0.719962	5.3832	-3.85863	0.000379187	0.00342702	-0.178768
BASP1	1.00288	10.4334	3.8581	0.0003798	0.00343066	-0.18029
MMP8	-1.4229	4.09337	-3.85573	0.000382532	0.00345064	-0.187043
OPN3	0.687357	6.69491	3.8536	0.000385016	0.00347128	-0.193141
CTSH	0.708964	6.32223	3.85308	0.000385617	0.0034741	-0.194611
DMXL2	0.981134	5.77927	3.85301	0.000385701	0.0034741	-0.194816
ACBD3	0.646082	5.62363	3.85225	0.000386593	0.00347898	-0.196992
CORO6	-0.604306	5.76893	-3.85223	0.000386615	0.00347898	-0.197047
RAB29	0.636962	7.16673	3.8512	0.000387817	0.00348477	-0.199971
TNFAIP8	0.721162	7.00171	3.85069	0.000388421	0.00348514	-0.201438
IER3	0.85472	6.58529	3.85019	0.000389009	0.00348874	-0.202861
RAB27A	0.665915	7.83573	3.8458	0.000394211	0.00352184	-0.215375
HIST3H2BB	-0.5919	4.69001	-3.84526	0.000394848	0.00352416	-0.216897
TUBB1	1.22992	8.58545	3.84494	0.000395228	0.00352587	-0.217803
FAM43A	0.720424	6.25797	3.84414	0.000396196	0.00353281	-0.220106
RACGAP1	-0.665031	5.23554	-3.84304	0.000397509	0.00354037	-0.223225
TNFSF8	0.595548	5.3099	3.83885	0.000402585	0.00357271	-0.235176
TGOLN2	0.744221	7.21299	3.83639	0.00040558	0.00359586	-0.242156
PGK1	0.742212	9.73986	3.83166	0.000411427	0.00364078	-0.255636
HOXD3	-0.595968	3.42889	-3.82887	0.000414906	0.00366634	-0.263564
PCMTD2	-0.59328	6.05047	-3.82867	0.000415155	0.00366681	-0.264129
KDM3A	0.703904	6.67456	3.82797	0.00041603	0.00367106	-0.266113
TMEM170B	1.08681	6.38221	3.82558	0.000419044	0.003686	-0.272909
LYG2	-0.631977	4.05149	-3.82553	0.000419106	0.003686	-0.273049
GLCCI1	0.803287	7.05841	3.82234	0.000423163	0.00371642	-0.282118
MCMBP	0.70038	7.42579	3.81897	0.000427488	0.00374383	-0.291693
EXOC8	0.71023	6.33912	3.8185	0.00042809	0.00374735	-0.293018
DPEP1	-0.834264	4.29729	-3.81783	0.000428956	0.0037521	-0.294921
PLAUR	0.802685	7.38291	3.81662	0.000430526	0.00376161	-0.29836
TMEM140	0.933932	7.41795	3.81525	0.000432306	0.00377539	-0.302242
DUSP1	0.866528	8.64065	3.81103	0.000437844	0.00381305	-0.314225
RBM25	0.600016	6.99069	3.809	0.000440529	0.00383464	-0.319978
MS4A7	1.02947	6.0544	3.80669	0.000443617	0.00385088	-0.326553
TMEM33	0.75402	6.05414	3.80667	0.000443634	0.00385088	-0.326589
NFKBIZ	0.907369	8.62714	3.8057	0.000444932	0.00386035	-0.329338
PRSS57	-0.811287	6.00515	-3.80502	0.000445847	0.00386493	-0.331273
CYFIP1	0.656628	6.81503	3.80431	0.000446798	0.00386998	-0.333277
KDM6A	0.792348	6.31577	3.8035	0.000447897	0.00387347	-0.33559
SNHG7	-0.711924	5.72706	-3.80322	0.000448271	0.00387491	-0.336376
TRIM56	0.647588	7.97121	3.79921	0.000453717	0.0039111	-0.347738
TRPM6	0.719959	4.39514	3.79706	0.000456662	0.00392561	-0.353825
DNAJB4	-0.734507	4.55193	-3.79644	0.000457521	0.00393111	-0.355593
ECM1	-0.806854	5.2462	-3.7946	0.000460054	0.00394568	-0.360789
BIRC3	0.736629	6.5187	3.7935	0.000461591	0.00395704	-0.363927
ZNF106	0.617715	7.33224	3.79092	0.000465178	0.00398047	-0.37121
MGST1	0.731272	6.67597	3.78944	0.00046726	0.00399463	-0.375412
ELFN2	-0.719764	5.48805	-3.78618	0.000471861	0.00402289	-0.384629
HIST1H2AC	0.854756	8.09924	3.78565	0.00047261	0.0040256	-0.386122
TBC1D5	0.660166	7.0455	3.78451	0.000474231	0.00403388	-0.389342
IRF9	0.75881	8.65487	3.78241	0.000477236	0.00405575	-0.395284
STK38L	0.876338	5.45837	3.77396	0.000489512	0.00413878	-0.419171
VASP	0.986729	7.94831	3.77373	0.000489852	0.00413878	-0.419823
MUC4	-0.605176	4.55765	-3.7737	0.000489891	0.00413878	-0.419899
SHARPIN	-0.615149	7.15384	-3.77274	0.000491297	0.00414691	-0.422594
DDX46	0.667489	6.4799	3.77133	0.00049339	0.00415704	-0.426591
STX3	0.854874	7.16577	3.77049	0.000494635	0.00416565	-0.42896
THAP1	0.662748	5.54112	3.76913	0.000496662	0.00417895	-0.432806
CREB5	1.04908	7.42636	3.76889	0.000497011	0.00418	-0.433467
MVP	0.682843	7.64666	3.76815	0.000498124	0.00418673	-0.435571
INTS8	0.664427	7.47786	3.76641	0.000500729	0.00419802	-0.440474
CYSLTR1	0.916291	7.03041	3.76616	0.000501101	0.00419925	-0.441173
ALOX5AP	0.876701	9.43745	3.76515	0.000502624	0.00421013	-0.444027
DEGS1	0.638937	8.46208	3.76494	0.000502947	0.00421094	-0.44463
RBM5	0.722448	8.8741	3.76183	0.000507652	0.0042455	-0.453385
RAB1A	0.678821	8.3634	3.76111	0.000508758	0.00424976	-0.45543
MEF2B	0.630762	7.19415	3.76093	0.000509018	0.00424976	-0.45591
SLA	0.715697	8.59234	3.75945	0.000511295	0.0042579	-0.460106
HOOK3	0.820887	5.89967	3.7578	0.000513829	0.00426956	-0.464754
FST	-0.67741	4.2613	-3.75765	0.000514057	0.00426956	-0.465172
HLA-A	0.972943	10.2864	3.75651	0.000515818	0.00428219	-0.468386
LCK	0.666947	7.76227	3.75463	0.000518722	0.00429864	-0.473663
MBNL3	-1.15723	6.50314	-3.75447	0.000518972	0.0042988	-0.474115
CAPN2	0.698173	8.17953	3.7542	0.000519403	0.00429953	-0.474896
FAM8A1	0.849212	7.6653	3.75412	0.000519521	0.00429953	-0.47511
DENND2D	0.587098	8.48548	3.74591	0.00053245	0.00438126	-0.498214
LEPROTL1	0.745714	7.88934	3.74332	0.000536597	0.00440761	-0.505504
CD34	-0.608244	4.2307	-3.74312	0.000536917	0.00440825	-0.506065
PPP1R12A	0.847821	6.88585	3.74136	0.000539765	0.00442389	-0.511036
TARS	-0.6634	7.39919	-3.7411	0.000540176	0.00442532	-0.511752
NIPA2	0.612293	8.18763	3.73599	0.000548504	0.00447389	-0.526127
SRD5A1	0.744931	5.02007	3.73341	0.000552743	0.00450059	-0.533359
LTA4H	0.721801	9.29808	3.73209	0.000554929	0.00450856	-0.537068
IRAK4	0.624948	5.91645	3.73091	0.000556895	0.00451768	-0.54039
RAB18	0.722611	6.57688	3.73016	0.000558145	0.00452275	-0.542495
IGHV1-69	-0.610345	3.72709	-3.72836	0.00056115	0.00453147	-0.54754
PKN1	0.589634	5.13288	3.7255	0.000565965	0.00456245	-0.555566
REL	0.616144	6.3706	3.721	0.000573622	0.00461023	-0.568188
DLEU1-AS1	0.622537	4.48907	3.71781	0.000579112	0.00463638	-0.577133
CYBB	1.03943	7.78652	3.7146	0.000584682	0.00466495	-0.586122
GJC1	-0.69823	3.16974	-3.71349	0.000586624	0.00467845	-0.589236
LRRC4	0.63412	5.13901	3.71245	0.00058845	0.00469	-0.592154
RBM43	0.648509	5.62671	3.71102	0.000590972	0.00470508	-0.59617
AATK	0.741762	7.53453	3.70828	0.000595815	0.00473614	-0.603833
ICAM1	0.664624	5.71654	3.70822	0.00059593	0.00473614	-0.604013
PDK4	0.853717	4.97832	3.7079	0.000596487	0.00473685	-0.60489
RNF182	-2.32187	4.92296	-3.70768	0.000596884	0.00473799	-0.605515
CCR7	0.967339	7.38555	3.70542	0.000600923	0.00475644	-0.611847
WASHC5	0.704794	6.21807	3.7051	0.000601482	0.00475644	-0.61272
POLB	0.8577	6.33185	3.70127	0.000608401	0.00479878	-0.623457
CPEB2	0.586129	4.83766	3.70022	0.000610301	0.0048097	-0.626384
LILRB4	0.667466	5.44655	3.69967	0.00061131	0.00481359	-0.627935
GBP2	0.834074	8.93997	3.69941	0.000611779	0.00481524	-0.628654
GNAQ	0.740065	6.54548	3.69907	0.000612397	0.00481807	-0.629602
TBC1D2	0.759687	6.714	3.69788	0.000614568	0.00482498	-0.632923
TK2	0.681478	5.26058	3.69746	0.000615342	0.00482902	-0.634105
UBE2R2	0.599916	7.95511	3.69705	0.000616089	0.0048319	-0.635244
SLC20A1	0.5897	9.31259	3.69675	0.000616648	0.0048319	-0.636095
GRASP	-0.649456	6.52801	-3.69583	0.00061833	0.00484229	-0.638652
CYBRD1	-0.846762	6.04042	-3.68823	0.000632476	0.00493129	-0.659881
MYBPC2	-0.599544	3.30345	-3.68703	0.000634737	0.0049438	-0.663228
INIP	0.905925	5.80539	3.68318	0.000642049	0.00499033	-0.673977
PCNX1	0.869125	6.42388	3.68115	0.000645934	0.00501425	-0.679636
PSMB10	0.646187	8.85995	3.68018	0.000647799	0.00502455	-0.682342
P4HA2	-0.814685	4.06003	-3.6769	0.000654152	0.00505457	-0.691497
CYSTM1	-0.96831	9.50689	-3.6764	0.000655112	0.00505814	-0.692873
TOR4A	0.600441	6.70679	3.67586	0.000656166	0.00506418	-0.694381
RALB	0.612763	9.13141	3.67264	0.000662487	0.00510521	-0.703374
MT1G	-0.808091	7.11231	-3.67221	0.00066332	0.00510589	-0.704553
SQOR	0.74968	8.9846	3.67188	0.000663971	0.00510751	-0.705472
PIM3	0.813693	8.8218	3.66983	0.000668024	0.00512786	-0.711181
BTLA	0.73519	4.64056	3.66902	0.000669639	0.00512996	-0.713446
LAPTM4B	-0.788257	6.00298	-3.66748	0.000672711	0.00514715	-0.717739
FCGR3A	1.08651	9.96818	3.65928	0.000689269	0.0052523	-0.740542
SATB1	0.704309	7.9438	3.6586	0.000690654	0.00525661	-0.742424
GCA	0.874335	8.77176	3.65451	0.000699095	0.00530335	-0.753814
TTC36	-0.613635	5.1474	-3.65353	0.000701131	0.00531446	-0.75654
LGALS1	0.81698	10.5153	3.65133	0.000705704	0.00533374	-0.762635
DIO2	-0.627093	3.13962	-3.65051	0.000707427	0.00533659	-0.764921
MLKL	0.778638	7.89525	3.65037	0.000707711	0.00533659	-0.765297
FAS	0.763417	7.43669	3.65035	0.000707769	0.00533659	-0.765374
LACTB	0.770812	6.36728	3.64484	0.000719403	0.00540247	-0.780657
IRS2	0.848078	6.70789	3.64346	0.000722348	0.00541805	-0.784487
RASGEF1A	0.797901	6.11526	3.64037	0.000728992	0.00546296	-0.793068
MFSD14A	0.616054	6.98078	3.63767	0.00073484	0.00548528	-0.800556
ITPRIPL2	0.676324	6.45778	3.63704	0.000736195	0.005491	-0.802282
TMEM30A	0.809209	7.5779	3.63671	0.000736921	0.00549202	-0.803205
HBM	-1.08379	10.1986	-3.63647	0.000737443	0.00549371	-0.803869
CABP1	-0.626831	4.33929	-3.63573	0.000739057	0.00549696	-0.805918
ARID1A	0.682411	4.95807	3.6345	0.000741744	0.00551255	-0.809319
GNAI1	-0.873824	2.64807	-3.63022	0.000751197	0.00556727	-0.821184
STX11	0.845653	6.99079	3.62694	0.000758525	0.00560821	-0.83028
SCPEP1	0.711243	7.45451	3.62444	0.000764134	0.00563723	-0.837182
MYD88	0.712769	7.42849	3.62419	0.000764708	0.00563779	-0.837885
TOPORS	0.814747	7.52408	3.6234	0.000766486	0.0056447	-0.840061
HTATIP2	0.644255	6.92127	3.62219	0.000769238	0.0056605	-0.843419
BCAT1	-0.612239	4.10734	-3.61991	0.000774421	0.00568742	-0.849709
FSCN1	-0.649934	6.4804	-3.61892	0.000776691	0.00569961	-0.852451
FAM193B	0.586592	5.96059	3.61407	0.000787894	0.00575916	-0.865864
PPIAL4G	0.594002	3.50554	3.61096	0.000795144	0.00578947	-0.874441
ACTG1	0.650156	11.3616	3.60884	0.000800138	0.00580311	-0.880304
CENPV	-0.585202	4.71956	-3.6088	0.00080022	0.00580311	-0.8804
BIRC2	-0.689107	8.05728	-3.60868	0.000800523	0.00580311	-0.880755
ITPRIP	0.754519	7.1541	3.6086	0.000800711	0.00580311	-0.880974
ZDHHC2	-0.747474	6.52088	-3.60674	0.000805111	0.00581982	-0.886106
ADIPOR1	-0.814881	11.2021	-3.60639	0.00080593	0.00581982	-0.887058
LIPA	0.858359	8.12715	3.60619	0.000806412	0.00581982	-0.887618
SRGN	0.724736	11.3047	3.60444	0.000810575	0.00583351	-0.892438
SERINC2	-0.603294	4.69048	-3.60397	0.00081171	0.00583835	-0.893749
E2F3	0.669787	6.39592	3.60302	0.000813982	0.0058445	-0.896366
NFKBIA	0.68094	8.2666	3.60071	0.000819544	0.00587797	-0.902741
ARL4C	1.09857	8.04965	3.6	0.000821242	0.00588079	-0.904679
ECHDC1	0.725733	7.24616	3.59605	0.000830864	0.00594057	-0.915583
METTL25	0.765535	4.76345	3.59283	0.000838763	0.00598328	-0.924439
TSHZ3	0.916148	5.44108	3.59206	0.000840677	0.00599099	-0.926573
GRN	0.81662	9.26709	3.5919	0.000841066	0.00599099	-0.927006
PARP9	0.6836	7.4262	3.59158	0.000841855	0.0059916	-0.927884
ZBTB21	0.633388	4.93614	3.58814	0.000850426	0.00604107	-0.937364
IFIT2	1.46212	8.78793	3.58582	0.000856252	0.00606629	-0.943754
OSBPL8	0.785788	6.14239	3.58516	0.000857908	0.0060734	-0.945561
SCIMP	0.822173	6.50845	3.5816	0.000866941	0.00612109	-0.955362
TSPO	0.668955	10.3569	3.58044	0.000869892	0.00613496	-0.958542
RNASE4	0.799207	5.21511	3.57916	0.000873182	0.00614886	-0.962073
TMEM144	0.906681	4.19256	3.57435	0.000885593	0.00620786	-0.975278
CHUK	0.618399	6.59435	3.57325	0.000888461	0.00621889	-0.978302
SLC31A2	1.00322	7.35061	3.57253	0.000890333	0.00622966	-0.980271
ARFIP1	0.632299	5.73306	3.57094	0.000894511	0.00625186	-0.984651
TMEM41B	0.828671	6.30315	3.56911	0.000899313	0.00628071	-0.989659
USP32	-0.640539	7.12262	-3.56778	0.000902834	0.00630058	-0.993313
SSH2	0.706934	4.66558	3.56641	0.000906472	0.00631358	-0.997074
NFKBIE	0.603351	6.76863	3.56616	0.000907134	0.00631358	-0.997758
UBE2J1	0.787674	8.09891	3.56424	0.000912258	0.00633318	-1.00303
POLR2B	0.628876	8.49519	3.56084	0.000921417	0.00637778	-1.01237
CMTM3	0.637653	8.04871	3.55889	0.000926681	0.00640471	-1.01769
TMEM60	0.702284	6.64349	3.55828	0.000928337	0.00640993	-1.01936
ITGA7	-0.651815	4.93333	-3.55457	0.000938494	0.00645288	-1.02954
MFAP1	0.593041	7.70923	3.55046	0.000949848	0.0064998	-1.04078
MS4A6A	0.994282	8.53406	3.5503	0.00095029	0.00650044	-1.04122
KLHL7	0.625238	4.66078	3.54882	0.000954415	0.0065191	-1.04527
FCMR	0.62826	7.05512	3.54353	0.00096931	0.00658823	-1.05974
TRIB1	0.774609	5.84677	3.54257	0.000972054	0.00659851	-1.06238
SLFN12	0.689708	4.86774	3.54097	0.000976588	0.00661724	-1.06673
NATD1	-0.691571	6.65285	-3.5392	0.000981681	0.00663489	-1.07159
ACTR3	0.596403	9.61203	3.53628	0.000990081	0.00666991	-1.07955
PGF	-1.28065	3.84661	-3.53563	0.000991959	0.00667533	-1.08133
GPR183	0.708515	6.32878	3.53428	0.000995901	0.00669535	-1.08503
RGS10	-0.697073	8.98351	-3.53414	0.000996294	0.00669535	-1.0854
ALOX5	0.845204	7.63482	3.53131	0.00100457	0.0067335	-1.09313
ZNF267	0.857943	6.57616	3.53087	0.00100586	0.00673766	-1.09433
KIAA1109	0.809878	7.15624	3.5301	0.00100813	0.00674278	-1.09643
CHMP2B	0.721268	6.88045	3.52693	0.0010175	0.00679327	-1.10508
PAPOLG	0.624232	5.77019	3.52545	0.0010219	0.00681532	-1.10911
PLAT	-0.622155	3.16103	-3.52322	0.00102857	0.00684758	-1.11518
ARF6	0.641516	8.365	3.52236	0.00103115	0.00685741	-1.11752
YPEL3	-0.593476	9.96499	-3.52158	0.00103351	0.00687069	-1.11967
HLA-DPA1	0.858413	10.862	3.51777	0.00104507	0.00692839	-1.13005
PDIA4	0.708101	7.29457	3.517	0.00104741	0.00693068	-1.13214
C1QTNF4	-0.77474	4.48158	-3.51666	0.00104845	0.00693068	-1.13307
ZC3H11A	0.598416	6.32431	3.51584	0.00105095	0.0069396	-1.13529
ACSL1	0.929295	9.96442	3.51478	0.00105423	0.00695585	-1.1382
IRF1	0.845512	7.71625	3.51371	0.0010575	0.00696316	-1.14109
RASA3	0.634385	6.37919	3.51135	0.00106481	0.00699468	-1.14752
GGT1	0.609311	6.50513	3.50979	0.00106965	0.00701594	-1.15176
HMOX1	0.617781	6.09923	3.50881	0.00107271	0.00702856	-1.15443
RUNDC3A	-0.809211	7.50543	-3.50824	0.00107451	0.00703789	-1.15599
RAB5IF	0.654845	9.76044	3.50664	0.00107951	0.00706814	-1.16033
COA1	0.597329	5.12369	3.50318	0.00109043	0.00712714	-1.16972
IFI16	0.859265	9.8748	3.50244	0.0010928	0.00714012	-1.17175
ZNF180	0.677423	4.55561	3.50164	0.00109534	0.00715423	-1.17392
TRAV21	0.794738	4.53511	3.49901	0.00110375	0.00719404	-1.18106
NOD2	0.910712	6.37535	3.49752	0.00110855	0.00721165	-1.18511
PDCD10	-0.626438	6.63639	-3.49568	0.0011145	0.00723629	-1.1901
NIBAN1	0.925422	7.82873	3.49448	0.0011184	0.00725346	-1.19336
TMEM217	-0.601198	2.97337	-3.49293	0.00112346	0.00728177	-1.19757
CLEC4E	0.913536	6.52248	3.49224	0.00112572	0.00729137	-1.19945
CAT	-0.658477	7.60805	-3.48976	0.00113385	0.0073313	-1.20617
IL1RN	0.854511	6.92082	3.48831	0.00113865	0.00734952	-1.21011
KCTD18	0.621162	5.82993	3.48738	0.00114171	0.00736425	-1.21261
PLEKHF2	0.692811	5.70293	3.48345	0.00115481	0.00742821	-1.22326
STRADB	-1.13097	8.33058	-3.48164	0.00116091	0.00745457	-1.22817
EOMES	0.722442	6.37295	3.48119	0.00116242	0.00745956	-1.22938
NORAD	0.622901	8.00944	3.48115	0.00116257	0.00745956	-1.22951
CSRP2	-0.759034	2.93846	-3.4803	0.00116542	0.00746816	-1.23179
SPAST	0.799397	5.11374	3.47883	0.00117042	0.00749506	-1.23579
MORC3	0.746265	6.86489	3.47687	0.0011771	0.00751975	-1.2411
AQP9	0.897662	7.04547	3.47597	0.00118018	0.00753425	-1.24353
DOCK11	0.816895	8.38461	3.47389	0.00118729	0.0075724	-1.24914
FCER1A	1.41462	6.04417	3.47364	0.00118818	0.0075724	-1.24983
TAP2	0.659569	6.87469	3.47364	0.00118818	0.0075724	-1.24984
GPR34	0.676926	3.79252	3.47183	0.00119441	0.0076069	-1.25471
HCST	0.752675	9.46713	3.46844	0.00120622	0.00766115	-1.26388
GRK3	0.638593	5.22507	3.46772	0.00120874	0.00767196	-1.26583
WDR11	0.750091	6.01949	3.46748	0.00120958	0.00767351	-1.26648
CDC123	0.728863	7.5153	3.465	0.0012183	0.00771187	-1.27318
FAXDC2	-0.924755	6.32471	-3.46475	0.00121917	0.00771187	-1.27384
PGRMC1	0.735785	7.63491	3.4645	0.00122005	0.00771484	-1.27451
CPT1B	0.608678	5.47253	3.46319	0.00122469	0.00773898	-1.27806
RYK	0.700243	6.80587	3.46104	0.00123235	0.00777678	-1.28387
TXNDC15	0.670851	6.32606	3.46036	0.00123479	0.00778546	-1.28571
STAG1	0.638138	5.5587	3.45972	0.00123707	0.00779608	-1.28744
UBXN6	-0.906186	9.31567	-3.45674	0.00124778	0.00784498	-1.29547
RTN4	0.666826	9.63603	3.45568	0.00125163	0.00786038	-1.29834
IGLL1	-1.28871	4.09628	-3.45534	0.00125287	0.00786373	-1.29926
ABHD2	0.768496	6.30213	3.45434	0.00125647	0.00787307	-1.30194
EIF1AY	-3.46854	5.21297	-3.45408	0.00125744	0.00787356	-1.30266
2023-03-07	0.686492	7.31357	3.44776	0.00128062	0.0079735	-1.31968
SARAF	0.634978	9.65775	3.44728	0.00128238	0.00797915	-1.32096
EPS8	0.606169	4.29694	3.44545	0.00128921	0.00801362	-1.32591
SERPINB10	-0.942919	3.29154	-3.44525	0.00128993	0.00801542	-1.32643
PF4	1.11185	8.10717	3.44513	0.00129038	0.00801558	-1.32676
ASAP1	0.681261	7.24611	3.44458	0.00129242	0.00801751	-1.32823
JAM2	-0.625822	3.13567	-3.44296	0.00129851	0.00804312	-1.33261
SERPINF1	0.796673	4.78244	3.44264	0.00129972	0.00804677	-1.33348
SLC16A3	0.784579	8.98714	3.44091	0.00130623	0.0080723	-1.33814
RAP2C	0.709207	7.12419	3.43997	0.00130976	0.00808634	-1.34065
PDK1	0.626991	5.47301	3.43222	0.00133938	0.00823491	-1.36148
EVL	0.625765	7.46703	3.4296	0.00134957	0.00827848	-1.36854
THAP5	0.664205	4.64353	3.42944	0.00135018	0.00827915	-1.36896
IGSF6	0.672807	5.47451	3.42934	0.00135057	0.00827915	-1.36923
DENND1B	0.684783	6.2063	3.4288	0.00135267	0.00828613	-1.37068
ARRDC4	0.704048	5.42238	3.4287	0.00135304	0.00828613	-1.37093
JKAMP	0.684035	6.52282	3.42684	0.00136034	0.00831991	-1.37594
C16orf89	-0.613695	5.21533	-3.42431	0.00137028	0.00836153	-1.38272
STK17B	0.656026	6.60868	3.42291	0.00137583	0.00838444	-1.38649
S100A10	0.729563	10.0983	3.42167	0.00138075	0.00840341	-1.38981
SBF2	0.82679	5.8709	3.42044	0.00138564	0.00842222	-1.39311
CXCL5	0.886956	4.21343	3.41801	0.00139538	0.00845659	-1.39962
SEL1L3	0.750588	7.20521	3.41694	0.00139968	0.00847439	-1.40249
MICAL2	-0.915604	6.68885	-3.41521	0.00140666	0.0085139	-1.40712
HP	-0.989471	5.51425	-3.41479	0.00140837	0.00852146	-1.40825
STYX	0.720764	6.63386	3.41267	0.00141699	0.00856531	-1.41393
SYPL1	0.753081	7.61537	3.41143	0.00142208	0.0085799	-1.41727
SMNDC1	0.657608	7.32733	3.41107	0.00142355	0.00857995	-1.41823
KLF4	0.716935	6.59543	3.40849	0.00143412	0.00862454	-1.42512
CRISP3	-0.916801	3.89158	-3.4073	0.00143905	0.00864267	-1.42832
ERG	-0.656272	2.93236	-3.40632	0.0014431	0.00865857	-1.43093
CRTAM	0.636806	5.15539	3.40045	0.00146766	0.0087621	-1.44664
CAPG	0.5935	8.01379	3.39962	0.00147117	0.00877637	-1.44886
TNFAIP3	0.594782	6.88688	3.39205	0.00150347	0.00893459	-1.46906
PHF20L1	0.694766	5.86628	3.39166	0.00150516	0.0089418	-1.47011
IL32	0.649152	8.52565	3.39128	0.00150682	0.0089488	-1.47113
CD27	0.617414	7.96168	3.39116	0.00150734	0.00894907	-1.47146
ISG20	0.8105	9.17029	3.3889	0.00151713	0.00898144	-1.47747
IL1B	0.705379	7.12983	3.3827	0.00154433	0.00911354	-1.494
MPO	-0.852183	5.57996	-3.38245	0.00154546	0.00911735	-1.49468
LILRA2	0.620564	6.80147	3.38195	0.00154767	0.00912404	-1.49601
PLBD1	0.95902	10.1106	3.38164	0.00154904	0.00912404	-1.49684
CCDC50	0.644317	5.68013	3.3803	0.001555	0.00913894	-1.50041
MAGT1	0.619702	5.77482	3.37821	0.00156434	0.0091681	-1.50597
PLEK2	-1.11413	5.95448	-3.3782	0.00156439	0.0091681	-1.506
EIF4H	0.681317	9.08591	3.37796	0.00156546	0.00916831	-1.50664
SMPD3	0.632452	4.92092	3.37764	0.00156688	0.00916831	-1.50748
LYPLAL1	0.730839	6.18843	3.37609	0.00157385	0.00920329	-1.51161
HNRNPF	0.695184	8.16143	3.37512	0.00157826	0.00921464	-1.51421
ASGR2	0.671831	5.91897	3.37398	0.00158339	0.00923303	-1.51722
ACRBP	0.853462	7.56921	3.37125	0.00159582	0.00928961	-1.5245
HBS1L	-0.66499	3.83227	-3.37097	0.00159708	0.00929253	-1.52523
CCDC112	0.623444	4.68424	3.36832	0.00160926	0.0093477	-1.53229
DYRK2	0.619003	6.34613	3.36471	0.00162596	0.00942529	-1.54189
PRNP	0.671389	7.12416	3.35572	0.00166826	0.00961078	-1.56575
PTPRD	-0.686709	3.66829	-3.34983	0.00169654	0.00973463	-1.58137
TCEANC	-0.629661	3.80131	-3.34659	0.00171227	0.00977978	-1.58995
CCNL1	0.717591	7.28799	3.34219	0.00173392	0.00986113	-1.60161
CDS2	0.610115	6.81255	3.34098	0.00173988	0.00988599	-1.6048
BST1	0.904058	8.49825	3.33818	0.00175381	0.00993789	-1.6122
BLVRB	-0.725517	9.55134	-3.32978	0.00179629	0.0101192	-1.63443
SLC12A6	0.858656	6.24994	3.32969	0.00179672	0.0101192	-1.63465
TAP1	0.69939	8.97646	3.32618	0.00181477	0.0101813	-1.64393
SOD2	0.661597	7.82026	3.32527	0.00181945	0.0101983	-1.64632
BTN3A2	0.618347	7.65176	3.32461	0.00182288	0.0102053	-1.64806
NUP133	0.612344	5.65261	3.32169	0.00183806	0.0102718	-1.65576
UBE2W	0.788372	6.36647	3.32001	0.00184688	0.0103087	-1.6602
ETS1	0.78068	6.3739	3.31978	0.00184809	0.0103124	-1.66081
NABP1	0.879098	7.27567	3.31481	0.00187436	0.0104132	-1.6739
IL2RB	0.63849	7.91365	3.31477	0.00187454	0.0104132	-1.67399
LIN7A	0.719967	4.56548	3.31411	0.00187809	0.0104299	-1.67575
NEURL1B	-1.04725	3.68485	-3.31238	0.00188732	0.0104655	-1.6803
CORT	-0.650047	5.08582	-3.31004	0.0018999	0.0105228	-1.68646
CBFA2T3	0.595437	5.42981	3.30665	0.00191826	0.0105993	-1.69538
HEG1	0.728127	5.83564	3.30498	0.00192735	0.0106369	-1.69977
EPHX2	0.680801	5.60272	3.29823	0.0019646	0.0107661	-1.71752
VAT1L	-0.710786	3.82398	-3.29412	0.00198759	0.0108601	-1.72831
RPL18	0.653953	11.5286	3.29224	0.00199817	0.0109007	-1.73323
PJA2	0.624825	8.04593	3.29087	0.00200594	0.0109252	-1.73683
DUSP28	0.619899	6.38906	3.28974	0.00201235	0.010941	-1.73979
PTEN	0.623825	8.53722	3.28932	0.00201476	0.0109509	-1.7409
CD36	0.945089	7.05218	3.28815	0.00202146	0.0109595	-1.74397
R3HDM4	-0.64351	8.7368	-3.28801	0.00202222	0.0109595	-1.74432
MALAT1	0.619483	8.7639	3.28549	0.00203672	0.0110156	-1.75094
SETBP1	0.636134	5.20694	3.28483	0.00204049	0.0110267	-1.75265
CD164	0.69733	8.73321	3.28483	0.0020405	0.0110267	-1.75266
PIK3C3	0.586085	7.76332	3.28327	0.00204953	0.0110618	-1.75675
RBM6	0.670353	6.41546	3.27972	0.00207018	0.0111482	-1.76604
VNN2	0.805477	9.74444	3.27496	0.00209822	0.0112515	-1.77851
SMIM10	-0.641825	3.14083	-3.27331	0.00210802	0.0112803	-1.78282
MANSC1	0.865732	6.35605	3.27199	0.00211585	0.0113124	-1.78626
FAM91A1	0.850364	4.79922	3.26216	0.00217533	0.0115631	-1.81194
TMSB10	0.595459	11.0337	3.25564	0.00221567	0.0116972	-1.82895
GREM1	-0.862897	3.52483	-3.25547	0.00221671	0.0116972	-1.82938
CCN2	-1.35403	4.21712	-3.25407	0.00222548	0.0117213	-1.83304
NOP10	0.676211	9.30437	3.25085	0.00224573	0.0118005	-1.84143
APOBEC3A	0.96375	7.21143	3.24848	0.00226074	0.0118584	-1.84759
MGME1	0.597213	7.22512	3.24398	0.00228952	0.01198	-1.8593
LSMEM1	0.753453	5.36439	3.24174	0.00230398	0.0120354	-1.86512
AMN1	0.590443	5.40996	3.24098	0.0023089	0.0120577	-1.8671
HBQ1	-0.986696	9.0551	-3.23771	0.00233023	0.0121453	-1.87561
HLA-C	0.774665	11.835	3.237	0.00233488	0.0121613	-1.87745
GK	0.852476	6.58878	3.23678	0.00233635	0.0121636	-1.87803
BLVRA	0.76743	7.25743	3.23332	0.00235915	0.0122718	-1.88702
NMI	0.894753	7.7097	3.23322	0.00235976	0.0122718	-1.88725
FAM126B	0.810937	7.47806	3.23127	0.00237271	0.0123151	-1.89232
TMEM158	-1.50927	6.44775	-3.23004	0.00238097	0.0123408	-1.89553
GLOD4	0.626421	7.202	3.22683	0.00240244	0.0124225	-1.90384
RAMAC	0.627832	6.49108	3.22618	0.00240688	0.0124371	-1.90554
ANKRD2	-0.631915	4.60359	-3.21983	0.00245004	0.0125939	-1.92198
SNX13	0.60101	5.35218	3.2192	0.00245435	0.0126056	-1.9236
ELK3	0.616719	6.00619	3.21884	0.00245683	0.0126148	-1.92453
CUL1	0.613065	6.66642	3.21844	0.00245961	0.0126221	-1.92558
C1RL	0.725947	7.25086	3.21812	0.00246183	0.0126266	-1.92641
AGTRAP	0.654375	8.11941	3.20687	0.00254052	0.0129271	-1.9555
EP300	0.618231	6.04643	3.20547	0.00255048	0.0129537	-1.95911
PPP1R2	0.623763	5.94587	3.20396	0.00256126	0.0129866	-1.96301
BBS10	0.620021	5.33418	3.20352	0.00256441	0.0129991	-1.96415
GNAI3	0.675584	7.41686	3.20339	0.00256536	0.0129998	-1.96449
ARL6IP5	0.634168	9.52779	3.20251	0.00257168	0.0130053	-1.96676
IFI27	-2.34311	8.65203	-3.2025	0.00257171	0.0130053	-1.96677
QPCT	0.844877	8.50255	3.2008	0.00258397	0.0130344	-1.97117
S100A16	-0.972996	4.95167	-3.19587	0.00261977	0.0131494	-1.98388
PLIN3	0.611221	7.35404	3.19533	0.00262371	0.0131586	-1.98527
FNDC3B	0.646515	6.32149	3.19504	0.00262586	0.0131603	-1.98602
BCOR	0.634679	5.10466	3.18765	0.00268052	0.0133732	-2.00505
RC3H1	0.607536	5.49226	3.18204	0.00272276	0.0135269	-2.01948
TMEM121B	0.750949	6.39677	3.18202	0.00272292	0.0135269	-2.01954
CHST2	-0.821535	6.5121	-3.18058	0.00273384	0.0135558	-2.02323
APOE	-0.612314	5.20629	-3.17961	0.00274124	0.0135853	-2.02573
CEACAM6	-1.00777	5.01208	-3.17731	0.00275886	0.0136581	-2.03164
RUNX3	0.620747	6.75204	3.17669	0.00276362	0.0136672	-2.03324
PPP1R3B	0.597663	6.70067	3.17599	0.00276902	0.0136877	-2.03503
MPPED2	-0.658902	2.78759	-3.17314	0.00279104	0.013759	-2.04235
BCL7A	-0.624906	4.78761	-3.17273	0.00279423	0.0137674	-2.0434
S100A9	0.620875	11.4889	3.17178	0.00280165	0.0137967	-2.04585
PROK2	0.970535	8.06569	3.16961	0.00281854	0.0138496	-2.05139
ZDHHC19	-0.749848	6.0766	-3.16566	0.00284965	0.0139493	-2.06152
RAB22A	0.59645	6.4077	3.16418	0.00286143	0.0139877	-2.06533
TPBG	-0.879687	3.60844	-3.16073	0.00288892	0.0140865	-2.07415
FBXO7	-0.737177	10.9192	-3.16065	0.00288961	0.0140865	-2.07437
CASP5	0.744463	5.1187	3.15964	0.0028977	0.0141022	-2.07695
ATF5	-0.587334	4.8377	-3.15884	0.00290414	0.0141225	-2.07899
TOR1B	0.734316	7.52644	3.14292	0.00303517	0.0146034	-2.11969
CAPZA1	0.608746	9.49838	3.14258	0.00303805	0.0146099	-2.12056
PHOSPHO1	-0.823428	8.01099	-3.1411	0.00305052	0.0146531	-2.12433
USP25	0.845976	6.16177	3.14095	0.00305174	0.0146531	-2.1247
DDX60L	0.777559	8.5141	3.13934	0.00306535	0.0146844	-2.1288
SPRY2	-0.599085	4.38345	-3.13817	0.00307531	0.014717	-2.13179
FCGBP	0.682222	5.20895	3.13703	0.003085	0.0147445	-2.13469
EXOC1	0.63466	5.86477	3.13637	0.00309063	0.0147624	-2.13637
KBTBD7	0.723128	6.56339	3.13366	0.00311393	0.0148258	-2.14329
SLC30A7	0.702248	6.38373	3.13306	0.00311912	0.0148407	-2.14483
C20orf194	0.761117	5.95221	3.13105	0.00313644	0.0148987	-2.14993
HSP90B1	0.605147	8.21881	3.12351	0.00320245	0.0151428	-2.16911
LGALSL	0.624101	5.54954	3.1181	0.00325056	0.0152928	-2.18284
SPTLC1	0.617618	6.94311	3.11727	0.00325807	0.015305	-2.18497
RBMXL1	0.601781	6.2583	3.11538	0.0032751	0.0153734	-2.18977
PARP14	0.845083	6.92402	3.1145	0.00328305	0.0154029	-2.192
RP2	0.872407	8.39246	3.11179	0.00330766	0.0154833	-2.19888
FRMD4B	-0.749802	5.16064	-3.10887	0.00333435	0.0155731	-2.20627
PSMD12	0.600768	6.45832	3.10712	0.00335047	0.0156015	-2.21071
APBA2	0.705207	4.83288	3.10145	0.0034031	0.0157757	-2.22506
PFDN4	-0.683264	3.71381	-3.09898	0.00342628	0.0158438	-2.2313
ARG1	-1.4339	4.78813	-3.09614	0.00345315	0.0159325	-2.23849
N4BP2L1	0.708133	6.12895	3.09526	0.00346147	0.0159551	-2.2407
GRINA	-0.615888	7.37764	-3.08774	0.00353376	0.0161845	-2.25971
HMGCR	0.59472	5.55198	3.08663	0.00354455	0.0162097	-2.26252
SGPP1	0.670272	6.05495	3.08422	0.00356804	0.0162893	-2.26859
PPP3CA	0.603685	7.69879	3.07954	0.00361415	0.0164429	-2.2804
HLA-DMA	0.853971	8.16964	3.07949	0.00361456	0.0164429	-2.2805
RAB11A	0.591699	6.55317	3.07253	0.00368414	0.0166112	-2.29802
MON2	0.594738	5.44046	3.06489	0.00376202	0.0168492	-2.31725
CLEC12A	0.889517	5.58896	3.0641	0.00377011	0.0168732	-2.31922
UBE2E2	0.945939	5.86694	3.06333	0.00377806	0.0168963	-2.32116
TPX2	-0.688904	4.14196	-3.06316	0.00377978	0.0168963	-2.32157
PELI2	0.68502	6.27341	3.05089	0.00390861	0.0173062	-2.35235
DDX58	0.913599	7.37071	3.04705	0.00394973	0.017432	-2.36196
CCPG1	0.628096	6.98882	3.04414	0.00398124	0.0175008	-2.36925
IGF1R	0.605132	5.55635	3.0441	0.00398164	0.0175008	-2.36935
ANKRA2	0.680709	5.8876	3.03827	0.00404534	0.0177099	-2.38391
PYGL	0.747565	9.14913	3.0354	0.00407711	0.017802	-2.39109
FAR1	0.636017	5.99671	3.03398	0.00409288	0.017843	-2.39463
SIGLEC17P	0.63037	5.2057	3.03265	0.00410764	0.0178811	-2.39793
WNK2	-0.599932	4.35385	-3.03113	0.00412467	0.0179118	-2.40173
GALNT3	0.720226	5.66288	3.03101	0.00412602	0.0179118	-2.40203
LRRC15	-0.638132	3.99166	-3.02811	0.00415874	0.0180159	-2.40928
MDFIC	0.59309	6.0069	3.02795	0.0041605	0.0180159	-2.40966
BACE2	-0.682263	5.42255	-3.02764	0.004164	0.0180221	-2.41044
FUNDC1	0.816279	6.44142	3.02523	0.0041914	0.0181113	-2.41645
LHFPL4	-0.663882	4.78622	-3.02304	0.00421635	0.018198	-2.42189
FAM107B	0.605115	7.46915	3.01849	0.00426878	0.0183691	-2.43322
N4BP2L2	0.678922	6.7779	3.01749	0.00428032	0.0184102	-2.4357
CTHRC1	-0.863527	3.45592	-3.01729	0.00428268	0.0184161	-2.4362
GMFG	0.739839	9.52301	3.01435	0.00431699	0.0185306	-2.44352
SCO2	0.760919	7.81583	3.01422	0.00431853	0.0185318	-2.44385
KHDRBS3	-0.935522	3.40726	-3.00994	0.00436891	0.0186664	-2.45448
MS4A1	1.06828	7.45656	3.0047	0.00443137	0.0188127	-2.46748
TPMT	0.605992	5.56247	3.00372	0.00444306	0.0188383	-2.4699
NIPSNAP2	0.673905	6.89929	3.0016	0.00446862	0.0189062	-2.47515
MEF2C	0.829288	7.05383	3.0009	0.00447718	0.0189236	-2.4769
ITGAM	0.808056	8.2673	2.99102	0.00459827	0.0192563	-2.50135
HLX	0.620372	6.72592	2.99098	0.00459883	0.0192563	-2.50146
TDRD7	0.641086	6.9824	2.98922	0.00462071	0.0193305	-2.5058
SPARC	0.748526	7.97145	2.98883	0.00462561	0.0193423	-2.50677
TAGLN2	0.585988	9.45509	2.98854	0.00462923	0.019352	-2.50749
JAK2	0.889226	7.02739	2.9884	0.00463103	0.019352	-2.50784
DNTT	-1.52269	3.23886	-2.98804	0.00463548	0.0193586	-2.50873
CAPZA2	0.676927	7.75547	2.98685	0.00465041	0.0194069	-2.51167
SESN3	-1.14504	6.77131	-2.98478	0.00467643	0.0194812	-2.51678
RAI14	-0.60859	3.36835	-2.97664	0.00478023	0.0197936	-2.53687
SEC24D	0.68841	4.82895	2.97649	0.00478216	0.0197938	-2.53724
CKLF	0.604035	7.54588	2.97647	0.00478238	0.0197938	-2.53728
GTSF1	-0.590955	4.98625	-2.97624	0.0047854	0.0198016	-2.53786
PTPRO	0.698631	4.58002	2.97616	0.00478639	0.0198016	-2.53805
CNOT8	0.590261	7.691	2.97581	0.00479086	0.0198113	-2.5389
EPDR1	-0.64134	3.29079	-2.97415	0.00481242	0.0198696	-2.54301
EFR3A	0.600442	5.84414	2.9655	0.00492574	0.0202344	-2.5643
GPR68	-0.603478	4.68625	-2.94354	0.00522481	0.0210428	-2.61817
ADAP2	0.724086	6.40574	2.94171	0.00525044	0.0210859	-2.62264
HHEX	0.737754	7.13747	2.94114	0.00525843	0.0211084	-2.62403
FAM3C	0.652829	6.10434	2.93918	0.0052862	0.0211771	-2.62884
INHBC	-0.659935	4.54838	-2.93827	0.00529902	0.0212029	-2.63106
BCL6	0.737591	9.26243	2.93605	0.00533061	0.0212973	-2.63648
EMC3	-0.671659	8.96346	-2.92567	0.0054806	0.021729	-2.66182
PPP2CB	0.696753	7.80892	2.92397	0.00550548	0.02181	-2.66595
ZNRF2	0.608413	4.71841	2.92271	0.00552412	0.0218551	-2.66904
JDP2	0.614708	6.97869	2.91726	0.00560495	0.0220816	-2.68229
CD3D	0.615469	7.76476	2.91297	0.0056694	0.0222553	-2.69272
NRROS	0.636086	7.07568	2.91271	0.00567332	0.0222581	-2.69335
TMEM260	0.588112	5.43979	2.90242	0.00583099	0.0225854	-2.71835
MX1	1.26967	9.24664	2.90143	0.00584637	0.0226356	-2.72075
SOX4	-0.793103	5.79548	-2.89727	0.00591137	0.0228115	-2.73083
PEPD	0.593032	6.73299	2.89498	0.00594736	0.0229208	-2.73636
DYNLT1	0.601916	8.80548	2.8935	0.0059708	0.0229838	-2.73995
S100A2	-0.629122	5.88614	-2.88545	0.00609971	0.0233212	-2.75941
ELANE	-1.12934	5.6983	-2.8844	0.00611666	0.0233716	-2.76194
CALM2	0.627646	9.06054	2.88428	0.00611868	0.0233724	-2.76224
FCER1G	0.67299	9.96805	2.88223	0.00615202	0.0234587	-2.76718
NPDC1	-0.633994	5.68894	-2.88114	0.00616985	0.0235074	-2.76982
TMED2	0.597558	9.20417	2.88083	0.00617494	0.0235137	-2.77057
VWC2	-0.675326	4.49034	-2.87433	0.00628203	0.0237746	-2.78623
GNG11	1.02705	7.29766	2.86913	0.00636897	0.0239723	-2.79874
MTIF2	0.604134	5.70291	2.86308	0.00647166	0.0241669	-2.81329
MND1	-0.730522	2.78168	-2.86227	0.00648558	0.0242012	-2.81525
DNAH2	-0.632049	4.1509	-2.84777	0.00673826	0.0247773	-2.85001
MCM4	-0.656978	3.68434	-2.84452	0.00679622	0.0249021	-2.85779
STXBP3	0.634763	7.93925	2.84077	0.00686366	0.0250508	-2.86677
CCNT2	0.662367	3.91424	2.83893	0.00689697	0.0251576	-2.87117
MGAM	0.887438	7.24205	2.8295	0.00706995	0.0255587	-2.89367
TCF23	-0.653566	5.44102	-2.81958	0.00725632	0.026012	-2.91729
BAALC	-0.700532	4.05073	-2.81695	0.00730635	0.0261197	-2.92353
SPTSSA	0.632551	5.8272	2.81107	0.00741965	0.0263731	-2.93749
IL15	0.822501	4.89642	2.81031	0.00743442	0.0264005	-2.9393
TFEC	0.966588	4.66087	2.80802	0.00747916	0.0265096	-2.94474
ZHX1	0.685003	5.27805	2.80642	0.00751049	0.0265846	-2.94853
MITD1	0.604832	5.87692	2.80487	0.00754094	0.0266365	-2.9522
CPNE8	0.65701	4.33086	2.80233	0.00759113	0.0267583	-2.95822
NELL2	0.666346	6.95797	2.7986	0.00766532	0.0269333	-2.96704
RSRP1	0.770492	7.92935	2.79853	0.0076668	0.0269334	-2.96721
PSMB8	0.585711	8.91046	2.79738	0.00768974	0.0269683	-2.96992
ARMCX5	0.67269	5.58537	2.79155	0.00780765	0.0272384	-2.98371
CTSE	-0.804522	5.41407	-2.78776	0.00788502	0.0274437	-2.99265
DIPK2A	0.593354	5.03923	2.78389	0.00796496	0.0276015	-3.00179
PARP12	0.627773	8.05658	2.78062	0.00803298	0.0277392	-3.00949
SAT1	0.60822	9.99667	2.76932	0.00827235	0.0283194	-3.03608
LRRN3	1.06637	5.61474	2.76618	0.00833994	0.028488	-3.04344
PTGIS	-0.799414	3.72997	-2.76386	0.00839022	0.0285865	-3.04888
TMEM167A	0.628193	7.86175	2.75575	0.00856833	0.0290132	-3.06789
P2RX1	0.613427	7.03403	2.75363	0.00861542	0.029118	-3.07285
KLF10	0.607748	7.37063	2.7509	0.00867668	0.0292685	-3.07925
MYO1B	-0.632967	3.49716	-2.75056	0.00868421	0.0292833	-3.08004
CTDSPL2	0.771214	5.99409	2.74644	0.00877713	0.0294741	-3.08966
RAB6B	-0.612309	4.46898	-2.74619	0.00878293	0.0294829	-3.09026
CD177	-1.13247	5.12034	-2.74211	0.00887589	0.0296935	-3.09977
CRLF1	-0.772073	6.33496	-2.73889	0.00895003	0.0298439	-3.10729
SRSF1	0.706444	6.49232	2.72432	0.00929222	0.0305915	-3.14118
CAMKK2	0.610363	6.95569	2.72244	0.00933724	0.0306811	-3.14554
CSTA	0.976382	7.8337	2.71682	0.00947309	0.0309965	-3.15858
WARS	0.819361	7.9584	2.71081	0.00962042	0.0313192	-3.1725
MYB	-0.853718	4.23337	-2.70923	0.00965956	0.0314083	-3.17616
HIST1H2BC	0.597034	4.98104	2.70866	0.00967352	0.0314208	-3.17747
MMD	0.593231	6.61072	2.70741	0.00970473	0.0315003	-3.18037
SLC27A2	-0.603622	3.82403	-2.70312	0.00981189	0.031772	-3.19027
