# Supplementary material for: Identification and analysis of mitochondria-related central genes in steroid-induced osteonecrosis of the femoral head, along with drug prediction
Source: Front Endocrinol (Lausanne). 2024 Feb 7;15:1341366. doi: 10.3389/fendo.2024.1341366 (PMC10879930; doi:10.3389/fendo.2024.1341366)
Supplement: Supplementary file 3 [file Table_3.xlsx]

## Sheet: Sheet1
Tag	logFC	AveExpr	t	P.Value	adj.P.Val	B
AMTN	3.73549	4.50143	31.5859	2.96758e-11	5.25965e-07	15.6652
ARL4C	3.08302	7.98163	29.5804	5.63917e-11	5.25965e-07	15.1913
EGR2	2.98248	3.7743	28.3241	8.61891e-11	5.35924e-07	14.8673
LRRC15	2.79161	3.97879	26.8163	1.47043e-10	6.45397e-07	14.4475
IL11	2.69421	5.83119	25.7165	2.21224e-10	6.45397e-07	14.1179
MMP13	3.10728	3.11833	25.4236	2.47352e-10	6.45397e-07	14.0266
FAP	2.96573	3.478	25.1389	2.76033e-10	6.45397e-07	13.9364
TGFBI	4.08556	8.37843	25.1319	2.76786e-10	6.45397e-07	13.9341
CRLF1	2.97927	6.34135	24.1988	4.00062e-10	8.29194e-07	13.6275
POSTN	2.73751	3.23577	23.6212	5.06032e-10	9.12456e-07	13.429
MSMP	-3.33286	5.38224	-23.4145	5.51193e-10	9.12456e-07	13.3563
VEGFC	2.45567	3.70014	23.2092	6.00436e-10	9.12456e-07	13.2832
TNFAIP6	2.61906	8.21108	23.0726	6.35892e-10	9.12456e-07	13.234
FZD10	2.49862	3.22121	22.8738	6.91652e-10	9.21577e-07	13.1618
RARRES1	2.24723	2.84028	21.4471	1.292e-09	1.60673e-06	12.6166
PRKCI	2.31292	4.76905	21.1865	1.45444e-09	1.68215e-06	12.5117
HLA-DRB4	-2.4438	8.38971	-21.0718	1.53299e-09	1.68215e-06	12.465
CHRDL2	-2.78521	4.41179	-19.5414	3.17802e-09	3.29349e-06	11.8077
SYNDIG1	2.64499	4.71226	19.2218	3.72613e-09	3.47943e-06	11.6621
CLEC3B	2.81424	5.9394	19.2195	3.73049e-09	3.47943e-06	11.661
HTRA1	2.17224	6.08768	19.0449	4.07368e-09	3.61859e-06	11.5801
CRTAC1	2.07443	4.20295	18.7271	4.79072e-09	3.92327e-06	11.4305
SGK1	2.1469	8.22537	18.6738	4.92405e-09	3.92327e-06	11.405
CORO1C	2.01552	6.31305	18.6258	5.04763e-09	3.92327e-06	11.3821
ANGPTL4	2.26885	5.51824	18.3477	5.83431e-09	4.35333e-06	11.2475
GFRA2	1.93022	3.8449	17.8711	7.51458e-09	5.39142e-06	11.011
HILPDA	2.41866	5.67896	17.7605	7.97629e-09	5.4872e-06	10.955
SULF1	2.4611	4.8497	17.7013	8.23638e-09	5.4872e-06	10.9249
HLA-DRA	-2.40311	11.0131	-17.3939	9.74492e-09	5.93786e-06	10.7663
PAMR1	2.16812	3.89563	17.338	1.00505e-08	5.93786e-06	10.7371
HLA-DRB5	-2.49702	7.15989	-17.2751	1.04067e-08	5.93786e-06	10.7042
DSP	2.27106	3.56127	17.2015	1.08418e-08	5.93786e-06	10.6654
SRSF1	1.83627	6.43969	17.1351	1.12515e-08	5.93786e-06	10.6302
DIRAS1	2.32121	4.23608	17.1351	1.12516e-08	5.93786e-06	10.6302
LEF1	2.68663	6.5841	17.1303	1.12816e-08	5.93786e-06	10.6277
RNASE1	-1.80386	5.08006	-17.0284	1.19459e-08	5.93786e-06	10.5734
LOXL4	1.75	3.86879	17.0127	1.20516e-08	5.93786e-06	10.565
TCERG1	1.8195	4.97873	17.0062	1.2096e-08	5.93786e-06	10.5615
IGFBP7	2.08834	5.01976	16.9532	1.24633e-08	5.9613e-06	10.5331
APOD	-1.91939	5.04869	-16.8156	1.34751e-08	6.18193e-06	10.4587
CDR1	-2.48085	2.5921	-16.801	1.35874e-08	6.18193e-06	10.4508
INPP5J	-2.31919	6.0409	-16.7202	1.42296e-08	6.19698e-06	10.4068
ASPN	1.92007	3.42742	16.7134	1.42849e-08	6.19698e-06	10.4031
ITGB1BP1	1.97103	6.17103	16.5533	1.56634e-08	6.64059e-06	10.315
ADM	2.23779	7.52525	16.5104	1.60564e-08	6.65591e-06	10.2913
ECM1	1.73075	5.25811	16.4325	1.67992e-08	6.74157e-06	10.248
THY1	1.88639	4.12381	16.3965	1.71557e-08	6.74157e-06	10.2279
TYROBP	-1.80879	11.0686	-16.3775	1.73472e-08	6.74157e-06	10.2172
DACT1	-1.88087	4.67965	-16.3291	1.78448e-08	6.7934e-06	10.1901
COL3A1	1.83874	4.04855	16.284	1.83228e-08	6.82398e-06	10.1647
S100A4	1.83103	11.7919	16.2532	1.86567e-08	6.82398e-06	10.1473
C3orf14	1.72803	4.42153	15.8398	2.386e-08	8.5593e-06	9.91024
ADCY7	1.93255	7.15585	15.8076	2.43275e-08	8.56237e-06	9.89147
ZNF652	1.91468	5.2019	15.5478	2.84897e-08	9.8416e-06	9.73845
COL1A1	2.79011	4.86686	15.3895	3.14062e-08	1.02709e-05	9.64375
SPP1	2.03121	3.82381	15.3882	3.14314e-08	1.02709e-05	9.64297
CTSH	-1.78568	6.31702	-15.2897	3.34103e-08	1.02709e-05	9.58354
GJC1	1.67056	3.16312	15.2757	3.37031e-08	1.02709e-05	9.57503
SOX11	1.64755	2.46835	15.2469	3.43144e-08	1.02709e-05	9.55752
OGN	1.69829	4.18694	15.2372	3.45229e-08	1.02709e-05	9.55161
GSC	1.51459	3.83594	15.2278	3.47248e-08	1.02709e-05	9.54593
TMEM176A	-1.50272	7.32306	-15.2202	3.48906e-08	1.02709e-05	9.54129
KLF2	2.17169	10.2788	15.1892	3.55746e-08	1.02709e-05	9.52235
PRSS23	2.34989	5.79135	15.1858	3.56498e-08	1.02709e-05	9.52029
STK38L	1.80822	5.42157	15.1796	3.57889e-08	1.02709e-05	9.51649
KIR2DS4	-1.83185	5.55589	-15.1313	3.68897e-08	1.04264e-05	9.48693
DNER	2.12281	3.256	14.8544	4.39638e-08	1.22403e-05	9.31536
SAA1	-1.75144	3.03754	-14.8037	4.54153e-08	1.24585e-05	9.28352
NFIL3	2.07417	7.99652	14.7729	4.63212e-08	1.25228e-05	9.26415
NUP58	1.58317	4.73717	14.7297	4.7627e-08	1.26919e-05	9.23688
RAP2A	1.71645	6.02827	14.6516	5.00891e-08	1.28046e-05	9.18738
GALNT5	1.65035	3.78101	14.6508	5.01168e-08	1.28046e-05	9.18684
CNN3	1.78434	3.44673	14.6318	5.07371e-08	1.28046e-05	9.17475
VEGFA	1.98052	5.12823	14.63	5.07955e-08	1.28046e-05	9.17362
PSPH	2.23544	4.81816	14.6033	5.16817e-08	1.28543e-05	9.15662
KCNK2	1.55755	2.58127	14.5212	5.45198e-08	1.31338e-05	9.10404
VIT	-1.4894	3.96779	-14.5197	5.45733e-08	1.31338e-05	9.10308
MT1G	2.07006	7.13285	14.51	5.4918e-08	1.31338e-05	9.09688
COL6A1	1.64767	5.76321	14.4281	5.79438e-08	1.36821e-05	9.04406
COL5A1	1.98526	4.0945	14.3818	5.97341e-08	1.37914e-05	9.01407
EPOP	1.67509	3.54505	14.3691	6.0237e-08	1.37914e-05	9.00581
CIB4	-1.67733	4.36482	-14.3594	6.0625e-08	1.37914e-05	8.99948
CHST2	2.16988	6.46577	14.2962	6.32078e-08	1.42058e-05	8.95832
UCHL1	1.65293	3.15996	14.2191	6.65273e-08	1.47738e-05	8.90778
COL5A2	1.53622	4.51283	14.1835	6.8123e-08	1.4934e-05	8.88435
SERPINF1	1.46291	4.79194	14.1676	6.88497e-08	1.4934e-05	8.87386
TYMS	1.83813	5.83623	14.0221	7.59063e-08	1.62754e-05	8.77732
COL15A1	2.38253	3.32626	13.9072	8.20391e-08	1.73904e-05	8.70031
PROCR	1.44293	4.15832	13.7038	9.42732e-08	1.97592e-05	8.56227
FNIP2	2.30319	6.38776	13.5867	1.02219e-07	2.08696e-05	8.48176
MAFIP	-2.60671	8.71045	-13.5839	1.02412e-07	2.08696e-05	8.47988
METRNL	1.78875	6.62394	13.5634	1.03882e-07	2.08696e-05	8.46568
TMEM200A	1.5467	3.10161	13.5611	1.04046e-07	2.08696e-05	8.46411
CRIP1	1.36025	9.5721	13.5178	1.07232e-07	2.12799e-05	8.43406
RORA	1.75385	6.07134	13.4715	1.10751e-07	2.17469e-05	8.40187
ERRFI1	1.73513	4.23444	13.3935	1.1697e-07	2.26216e-05	8.34737
SLC24A3	1.53384	3.63182	13.3845	1.17712e-07	2.26216e-05	8.34106
RGS2	2.00325	11.1329	13.3709	1.18844e-07	2.26216e-05	8.33151
SLC2A3	1.68027	7.08595	13.3356	1.21839e-07	2.29464e-05	8.30665
CILP2	1.55795	5.48759	13.322	1.23011e-07	2.29464e-05	8.29709
C11orf96	2.70702	3.97759	13.2573	1.28768e-07	2.35777e-05	8.25139
HBEGF	1.63632	3.19955	13.2556	1.28923e-07	2.35777e-05	8.25018
ABO	-2.86386	5.35863	-13.2375	1.30593e-07	2.36237e-05	8.23732
PTGS2	2.22894	5.49695	13.204	1.33739e-07	2.36237e-05	8.21351
NKAPD1	1.61843	5.49661	13.2028	1.33852e-07	2.36237e-05	8.21266
MYO1G	-2.43786	7.99396	-13.1988	1.3424e-07	2.36237e-05	8.20977
THOC1	1.54035	5.3951	13.1246	1.4154e-07	2.46755e-05	8.15677
ID2	2.06625	8.90108	13.0799	1.46138e-07	2.51759e-05	8.12475
ZFP36L2	1.46848	8.83618	13.0707	1.47109e-07	2.51759e-05	8.11812
MUC6	-2.0029	4.70941	-13.0327	1.51181e-07	2.56376e-05	8.09075
RFTN1	1.4547	7.0389	12.9475	1.60779e-07	2.70195e-05	8.02903
GJA1	1.84031	3.60821	12.9257	1.63345e-07	2.71416e-05	8.01314
PIM1	1.60097	8.04441	12.9167	1.64415e-07	2.71416e-05	8.00659
CBLN4	1.51847	2.92335	12.886	1.68112e-07	2.75085e-05	7.98426
ACKR3	1.42102	4.76264	12.8582	1.71555e-07	2.78277e-05	7.96391
SLC16A10	1.42887	3.77638	12.8183	1.76619e-07	2.81618e-05	7.93469
RNF214	1.48389	3.94758	12.8143	1.77141e-07	2.81618e-05	7.93172
PTBP1	1.40275	7.62437	12.801	1.78877e-07	2.81618e-05	7.92192
FSTL1	1.4875	5.23732	12.7951	1.79653e-07	2.81618e-05	7.91757
PLOD2	1.54244	3.87543	12.7081	1.91492e-07	2.97674e-05	7.85339
INTS3	1.8285	5.23037	12.6825	1.95138e-07	3.00835e-05	7.83441
PGM2L1	1.73153	5.2901	12.6409	2.01237e-07	3.07695e-05	7.80343
MALL	1.38942	5.37149	12.6172	2.04803e-07	3.10601e-05	7.78575
SLC7A2	1.43723	3.94713	12.5828	2.10091e-07	3.16052e-05	7.76007
B3GNT2	1.61074	6.21358	12.5512	2.15097e-07	3.20994e-05	7.73634
TBC1D20	-1.93461	7.05346	-12.5402	2.16868e-07	3.21068e-05	7.72807
LGALS12	-2.87981	6.07629	-12.5209	2.20001e-07	3.23141e-05	7.71362
GJB2	1.97356	2.74226	12.5014	2.23229e-07	3.25322e-05	7.69893
ANOS1	2.55459	3.58946	12.4693	2.28667e-07	3.30663e-05	7.67466
MT1H	1.43023	4.12907	12.4341	2.34771e-07	3.31644e-05	7.64807
EMP1	1.92029	4.37995	12.4269	2.36046e-07	3.31644e-05	7.64261
SHC4	1.49553	2.86739	12.4247	2.36446e-07	3.31644e-05	7.6409
MAN2A1	1.52534	6.12259	12.415	2.38162e-07	3.31644e-05	7.6336
MAFB	1.49812	8.16844	12.4146	2.38235e-07	3.31644e-05	7.63329
RAB41	-2.13787	2.76767	-12.4018	2.40547e-07	3.31774e-05	7.62354
GALNT4	1.56408	5.54243	12.3944	2.41885e-07	3.31774e-05	7.61794
APOE	-1.4667	5.22157	-12.3774	2.45012e-07	3.3361e-05	7.60497
NANOS1	1.49092	2.71909	12.366	2.47128e-07	3.34052e-05	7.59629
THBD	1.56623	6.10995	12.3031	2.5917e-07	3.4781e-05	7.54822
SERPINE2	2.28826	4.16876	12.2757	2.6461e-07	3.52574e-05	7.52723
LTBP1	1.51738	4.32149	12.1739	2.85967e-07	3.78328e-05	7.44872
RADIL	1.44598	4.02814	12.1192	2.982e-07	3.90204e-05	7.40631
HLA-DRB1	-1.93975	10.1081	-12.1152	2.99127e-07	3.90204e-05	7.40317
EPB41L3	1.32729	4.55998	12.1004	3.02563e-07	3.91946e-05	7.3916
TSC22D3	1.60616	10.3193	12.0717	3.09322e-07	3.97938e-05	7.36922
FAT3	-1.44093	3.45567	-12.0387	3.17298e-07	4.05402e-05	7.34342
SHOX2	-1.39018	3.1005	-12.0062	3.25378e-07	4.09966e-05	7.31793
SLC52A1	-2.37066	5.31539	-12.0028	3.26242e-07	4.09966e-05	7.31525
KBTBD13	1.72112	4.142	11.9866	3.30359e-07	4.09966e-05	7.30253
MFSD14B	1.46436	6.82077	11.9851	3.3075e-07	4.09966e-05	7.30133
HOXC8	1.41471	3.17705	11.9807	3.31858e-07	4.09966e-05	7.29794
SOAT1	1.40852	5.93321	11.9487	3.40222e-07	4.15088e-05	7.27269
EPYC	1.34619	2.52437	11.9478	3.40455e-07	4.15088e-05	7.272
NDC1	1.38473	4.57313	11.921	3.47656e-07	4.18902e-05	7.25076
SQOR	1.36871	8.95422	11.9194	3.48075e-07	4.18902e-05	7.24954
UBASH3B	1.62431	4.90373	11.877	3.59794e-07	4.3023e-05	7.21593
PID1	1.54448	5.66024	11.8562	3.65712e-07	4.34522e-05	7.19936
S100A10	1.50497	10.1181	11.8268	3.74233e-07	4.41832e-05	7.17597
PRG4	1.78828	3.81817	11.8142	3.77934e-07	4.43395e-05	7.16597
HLA-DOA	-1.24383	4.75425	-11.8012	3.81816e-07	4.4515e-05	7.15559
REXO2	1.30814	6.76257	11.7642	3.93113e-07	4.55474e-05	7.12596
CREBBP	1.28884	6.45523	11.7505	3.97378e-07	4.57573e-05	7.11499
RELN	-1.43911	2.91846	-11.7347	4.02398e-07	4.60511e-05	7.10223
A2M	-1.43819	5.20026	-11.7044	4.12135e-07	4.67206e-05	7.07791
MT1F	1.24219	6.74398	11.701	4.13258e-07	4.67206e-05	7.07515
RGCC	1.77893	8.39365	11.6781	4.20836e-07	4.72908e-05	7.05666
SORL1	-1.59521	9.97188	-11.6637	4.25656e-07	4.7546e-05	7.04508
LOXL2	2.69567	4.25911	11.646	4.31688e-07	4.79328e-05	7.03076
ITGAM	-1.66055	8.22519	-11.6004	4.47681e-07	4.94144e-05	6.99373
HLA-DQA1	-2.34594	6.84933	-11.5362	4.713e-07	5.13822e-05	6.94137
TMEM45A	1.72354	3.84981	11.5315	4.7308e-07	5.13822e-05	6.93753
HLA-DQB1	-1.66597	4.83251	-11.5263	4.75054e-07	5.13822e-05	6.93328
CA13	1.3822	2.86458	11.5224	4.76526e-07	5.13822e-05	6.93013
DYSF	1.83053	6.94638	11.5146	4.79532e-07	5.14091e-05	6.92372
MAMDC2	1.28337	3.15622	11.4772	4.94176e-07	5.24691e-05	6.89306
APCDD1L	1.52076	5.03166	11.475	4.95044e-07	5.24691e-05	6.89127
SAYSD1	1.4372	5.63462	11.4649	4.99114e-07	5.26015e-05	6.88293
SOCS3	1.38074	6.01219	11.4352	5.11216e-07	5.32752e-05	6.8585
CACNA1A	1.32314	4.85496	11.4287	5.13921e-07	5.32752e-05	6.85312
OMD	1.53126	3.28289	11.4283	5.14074e-07	5.32752e-05	6.85281
SBSN	1.6131	3.51285	11.4022	5.25048e-07	5.41118e-05	6.83127
COX6B2	-1.2966	5.43408	-11.3788	5.35118e-07	5.48319e-05	6.81188
MPP7	1.35415	5.45431	11.3724	5.37914e-07	5.48319e-05	6.80657
SFTPB	-1.65933	4.55545	-11.3512	5.47268e-07	5.54234e-05	6.78897
P3H2	1.41633	4.76383	11.3432	5.50835e-07	5.54234e-05	6.78234
C1QTNF7	1.60583	2.68516	11.3392	5.5263e-07	5.54234e-05	6.77902
TMEM119	2.05361	4.98294	11.3237	5.59642e-07	5.58265e-05	6.76615
TPM4	1.16543	6.18208	11.3048	5.68341e-07	5.61787e-05	6.7504
RND3	1.86659	3.07086	11.3026	5.69393e-07	5.61787e-05	6.74851
SNORA26	-1.79669	3.49831	-11.2965	5.72207e-07	5.61787e-05	6.74348
NT5E	1.79572	4.19635	11.2886	5.75926e-07	5.62178e-05	6.73686
GAREM1	1.76343	3.34806	11.2829	5.78633e-07	5.62178e-05	6.73207
FAM110B	1.34655	2.90351	11.2651	5.87114e-07	5.67463e-05	6.71721
FN1	1.73782	3.77895	11.2525	5.93211e-07	5.704e-05	6.70665
LRRCC1	1.2637	2.99829	11.2371	6.00734e-07	5.7351e-05	6.69378
XIRP1	-1.50204	5.40087	-11.2334	6.02594e-07	5.7351e-05	6.69062
IZUMO4	-2.31058	4.68778	-11.2185	6.10001e-07	5.77302e-05	6.67813
LOXL3	1.30493	4.54072	11.213	6.12768e-07	5.77302e-05	6.67351
ADD3	1.37454	8.9518	11.1772	6.31123e-07	5.89505e-05	6.64334
FKBP1B	1.27054	6.98278	11.1754	6.32041e-07	5.89505e-05	6.64185
BMP6	1.51964	5.15772	11.1565	6.41985e-07	5.94348e-05	6.62589
GFPT2	1.19738	5.05391	11.1534	6.43606e-07	5.94348e-05	6.62331
FEM1B	1.48373	4.42445	11.135	6.53461e-07	6.00476e-05	6.60777
GRN	1.49789	9.27046	11.1048	6.70048e-07	6.127e-05	6.58213
COL18A1	1.32556	6.14221	11.0848	6.81229e-07	6.19885e-05	6.56519
ZNF417	1.35342	2.50596	11.0722	6.88398e-07	6.23367e-05	6.55448
MAGEB1	-2.32758	3.08061	-11.0429	7.05434e-07	6.35495e-05	6.52946
KLF9	1.35203	5.78466	11.0375	7.08604e-07	6.35495e-05	6.52486
STX7	1.39493	7.44262	11.0161	7.21376e-07	6.43854e-05	6.50657
LOX	1.76396	3.63713	11.0095	7.25378e-07	6.44343e-05	6.50091
CCL18	-1.89053	2.65122	-10.9908	7.36797e-07	6.51385e-05	6.48491
DEPP1	2.01116	5.657	10.9822	7.42131e-07	6.53005e-05	6.47752
CISD2	1.59014	7.10213	10.9653	7.52718e-07	6.59211e-05	6.46301
RGS16	1.12634	4.36676	10.9555	7.58929e-07	6.61545e-05	6.45459
RAB15	2.08666	5.02367	10.9407	7.68408e-07	6.66692e-05	6.44187
SMIM3	2.00649	5.58692	10.9102	7.88381e-07	6.80854e-05	6.41558
UBE2M	1.75891	6.72396	10.8986	7.96068e-07	6.84325e-05	6.40563
IFI30	-1.32412	11.0993	-10.8767	8.10932e-07	6.88727e-05	6.38666
PTGFR	1.32969	2.55663	10.8735	8.13128e-07	6.88727e-05	6.38389
CEMIP	1.27153	4.0686	10.8725	8.13806e-07	6.88727e-05	6.38304
BST2	-1.67196	8.32351	-10.8694	8.15957e-07	6.88727e-05	6.38033
BAIAP2	1.25192	5.40834	10.8557	8.25454e-07	6.93605e-05	6.36846
PTGES	1.27137	6.78272	10.84	8.36532e-07	6.99761e-05	6.35479
TFR2	-1.3726	5.01726	-10.7808	8.79586e-07	7.30724e-05	6.3033
PDGFD	1.12664	3.46171	10.7677	8.89464e-07	7.30724e-05	6.29184
ADORA2B	1.61783	3.84823	10.7652	8.91391e-07	7.30724e-05	6.28962
CHD7	1.36148	5.13428	10.7584	8.96537e-07	7.30724e-05	6.28371
GLI1	1.25816	2.75679	10.758	8.96865e-07	7.30724e-05	6.28333
LCP1	-1.63151	10.5527	-10.7526	9.01015e-07	7.30724e-05	6.27859
BBS12	1.28055	3.79136	10.7491	9.03698e-07	7.30724e-05	6.27554
PLAAT4	-1.3061	8.54518	-10.7463	9.05865e-07	7.30724e-05	6.27308
SORT1	1.47506	6.49072	10.7425	9.08803e-07	7.30724e-05	6.26976
XRCC4	1.24473	3.50329	10.7365	9.13451e-07	7.31309e-05	6.26452
DLX4	1.74611	4.47409	10.7312	9.17557e-07	7.31457e-05	6.25992
SLFN11	2.00767	6.33253	10.7181	9.27882e-07	7.33472e-05	6.24843
CCN3	2.73634	5.91302	10.7181	9.27948e-07	7.33472e-05	6.24835
CRAT	1.19297	7.52099	10.6967	9.45063e-07	7.41783e-05	6.22958
FOXA3	-1.89878	4.05555	-10.695	9.46415e-07	7.41783e-05	6.22812
SHISA2	1.63559	3.02802	10.6853	9.54351e-07	7.42913e-05	6.21954
GAB1	1.10262	4.22344	10.6835	9.55823e-07	7.42913e-05	6.21796
ZBTB1	1.4201	5.56074	10.6735	9.64091e-07	7.43621e-05	6.20911
CYP27C1	1.26208	2.73065	10.6727	9.64706e-07	7.43621e-05	6.20845
CCL3	1.29693	6.11809	10.6556	9.7899e-07	7.48553e-05	6.19335
GLUD1	1.9298	6.96871	10.6551	9.79398e-07	7.48553e-05	6.19293
SIKE1	1.33317	5.26435	10.6507	9.83143e-07	7.48553e-05	6.189
IGKC	-1.12348	5.39561	-10.6426	9.90008e-07	7.50716e-05	6.18185
EGLN1	1.36473	6.81766	10.6161	1.01285e-06	7.63723e-05	6.15841
TSPO	1.26667	10.3514	10.6102	1.01799e-06	7.63723e-05	6.15321
SCHIP1	2.05013	4.10929	10.6086	1.01944e-06	7.63723e-05	6.15174
CD109	1.59662	4.64758	10.5861	1.03936e-06	7.75529e-05	6.13185
PKN3	2.04056	4.35489	10.5679	1.05593e-06	7.84751e-05	6.11559
ARF6	1.27023	8.30535	10.5571	1.06585e-06	7.8898e-05	6.10598
BFSP1	1.32494	3.47889	10.5478	1.07445e-06	7.89873e-05	6.09771
PRRX2	2.21858	5.70055	10.5466	1.07552e-06	7.89873e-05	6.09669
TPD52	1.16819	5.94015	10.5256	1.09534e-06	8.01275e-05	6.0779
PRPF39	1.53981	4.0978	10.491	1.12879e-06	8.21598e-05	6.04696
COL1A2	1.32818	4.38101	10.4878	1.13193e-06	8.21598e-05	6.0441
NUDCD1	1.24749	3.38606	10.4583	1.16144e-06	8.39751e-05	6.01761
SLC16A3	1.35806	8.98658	10.4459	1.17407e-06	8.45604e-05	6.00648
SNORA50A	1.61162	2.76955	10.4351	1.1852e-06	8.47983e-05	5.99677
GPR171	1.44912	7.15706	10.4339	1.18647e-06	8.47983e-05	5.99567
GBP4	-1.63985	6.9548	-10.4282	1.19241e-06	8.48027e-05	5.99053
MKX	1.33595	2.26767	10.4251	1.19562e-06	8.48027e-05	5.98776
ABCB4	1.44299	3.21917	10.4191	1.20192e-06	8.49263e-05	5.98235
IKBIP	1.44434	5.4036	10.4046	1.2173e-06	8.56887e-05	5.96925
ANKRD39	1.15456	4.66799	10.398	1.22434e-06	8.58601e-05	5.96332
LAMP2	1.27621	6.56925	10.3885	1.23462e-06	8.59469e-05	5.95471
PITX2	1.33473	2.69479	10.3865	1.23673e-06	8.59469e-05	5.95295
PPP2R3C	1.21495	4.79551	10.3807	1.24311e-06	8.59469e-05	5.94765
TMEM100	1.08324	3.54155	10.3799	1.24401e-06	8.59469e-05	5.94691
SERPINH1	1.11984	6.52622	10.3477	1.27976e-06	8.79177e-05	5.91771
P4HA1	1.23017	6.66507	10.3457	1.28196e-06	8.79177e-05	5.91595
LGALS1	1.34304	10.5238	10.3405	1.28784e-06	8.7998e-05	5.91123
PLAT	1.9262	3.16491	10.3296	1.30028e-06	8.83881e-05	5.90133
ROR1	1.41728	3.59677	10.3272	1.30303e-06	8.83881e-05	5.89915
ASAP1	1.26261	7.18963	10.3172	1.31462e-06	8.88515e-05	5.89002
PLA2G4A	1.69456	4.33196	10.2942	1.34167e-06	9.03521e-05	5.86903
PTX3	1.48609	3.24882	10.2769	1.36233e-06	9.1413e-05	5.85329
ANXA1	1.35413	9.54696	10.267	1.37429e-06	9.1885e-05	5.84427
RASGEF1C	-1.79113	4.20802	-10.2569	1.38676e-06	9.23877e-05	5.83496
KIAA0040	1.2726	6.80886	10.2363	1.41234e-06	9.36678e-05	5.81611
C1QB	-1.15748	5.68383	-10.2329	1.41661e-06	9.36678e-05	5.813
C1GALT1	1.15593	5.33254	10.2294	1.42103e-06	9.36678e-05	5.80978
LOC154761	1.49363	5.01614	10.2071	1.44944e-06	9.52037e-05	5.78937
UNC5B	1.25711	4.8336	10.1903	1.47142e-06	9.61563e-05	5.77384
CFD	-1.05857	8.03381	-10.1881	1.47425e-06	9.61563e-05	5.77186
SLC2A14	1.11647	6.97105	10.1626	1.5083e-06	9.80344e-05	5.7483
GNAI2	1.17844	9.73089	10.1526	1.52175e-06	9.85648e-05	5.73914
KRT7	-1.09945	4.56007	-10.1487	1.52706e-06	9.85669e-05	5.73554
HNF1B	-1.51329	4.69024	-10.1303	1.55254e-06	9.96172e-05	5.71847
DNAJC25	1.41361	4.45358	10.1292	1.55402e-06	9.96172e-05	5.71749
MRC2	1.24768	7.18026	10.1132	1.5766e-06	0.000100719	5.70259
HOXD3	-1.53095	3.42576	-10.0991	1.59656e-06	0.000101332	5.6896
NFATC4	1.27291	4.29482	10.0988	1.59707e-06	0.000101332	5.68928
GLRX	1.14715	8.18723	10.0806	1.62339e-06	0.000102653	5.6724
APPL1	1.109	4.56437	10.0717	1.63647e-06	0.000103131	5.66411
TUBB6	1.6808	6.56516	10.0404	1.68332e-06	0.000105515	5.63496
BHLHE40	1.25222	7.25932	10.0389	1.68561e-06	0.000105515	5.63355
KCNV2	-2.01143	3.20648	-10.035	1.69158e-06	0.000105515	5.6299
PXDN	2.37782	4.52826	10.0289	1.7009e-06	0.000105515	5.62423
WIPF1	1.21814	6.80361	10.0279	1.70259e-06	0.000105515	5.6232
KCTD15	1.50538	4.01435	10.0061	1.73652e-06	0.000107115	5.60282
HACD4	1.02276	5.84634	10.0004	1.74551e-06	0.000107115	5.59748
GALNT16	2.15771	5.3837	9.99898	1.7477e-06	0.000107115	5.59618
SLCO2A1	-1.05178	4.5629	-9.99666	1.75137e-06	0.000107115	5.59402
PAPSS2	1.15596	5.41856	9.99176	1.75917e-06	0.000107241	5.58942
ANKRD37	1.7441	4.42561	9.9684	1.7969e-06	0.000109184	5.56749
MVP	1.23224	7.66369	9.95942	1.81163e-06	0.000109721	5.55906
LY86	-1.43079	8.08726	-9.95044	1.82649e-06	0.000110263	5.55061
FCN1	-1.49896	10.4923	-9.93868	1.84616e-06	0.000110873	5.53954
CEACAM6	-2.2913	4.97845	-9.93731	1.84848e-06	0.000110873	5.53824
H3F3A	1.18669	12.4332	9.92353	1.87186e-06	0.000111915	5.52525
HLA-DPB1	-1.00063	8.35424	-9.90935	1.89623e-06	0.000113011	5.51187
TNFSF9	1.15841	4.07331	9.90129	1.91025e-06	0.000113429	5.50425
MRPL39	-1.03798	5.59226	-9.89834	1.91542e-06	0.000113429	5.50146
TNS1	1.44288	6.09933	9.87978	1.94822e-06	0.000114797	5.4839
KRTAP5-11	-1.30594	5.25735	-9.87833	1.95083e-06	0.000114797	5.48251
PPIC	1.21078	3.69994	9.86536	1.97414e-06	0.000115371	5.47023
HEG1	1.83799	5.79973	9.86411	1.97641e-06	0.000115371	5.46904
IGLON5	-1.8749	4.24609	-9.86261	1.97912e-06	0.000115371	5.46762
COL6A2	1.00657	5.27137	9.82652	2.04584e-06	0.00011851	5.43332
LMTK3	1.28277	5.75972	9.82052	2.05716e-06	0.00011851	5.42761
KLF4	1.1301	6.5965	9.82036	2.05746e-06	0.00011851	5.42746
MT2A	1.36218	11.7657	9.81988	2.05838e-06	0.00011851	5.42699
SNAPC1	1.78747	3.43199	9.80488	2.08701e-06	0.000119788	5.4127
RTN4	1.11031	9.63683	9.79669	2.10284e-06	0.000120326	5.40488
KRT8	-1.17455	4.18551	-9.78983	2.11619e-06	0.00012072	5.39833
ATP5MC3	1.19329	8.6671	9.78477	2.12608e-06	0.000120802	5.3935
MYLK	-1.67195	4.68565	-9.78159	2.13234e-06	0.000120802	5.39046
PDGFRL	1.24379	3.92445	9.7792	2.13706e-06	0.000120802	5.38817
FMO1	-1.91968	3.73801	-9.76269	2.16991e-06	0.000122288	5.37238
NAPSA	-1.15634	7.00722	-9.74623	2.20322e-06	0.000123792	5.35661
MEDAG	2.19037	3.11721	9.73764	2.22083e-06	0.000124406	5.34837
GPAT2	1.0313	5.22858	9.69932	2.30126e-06	0.000128526	5.31152
LYPD5	1.17896	2.64349	9.6957	2.30903e-06	0.000128575	5.30803
PLEKHA1	1.43186	5.17078	9.69209	2.31681e-06	0.000128624	5.30455
TCF23	-1.70626	5.4375	-9.68205	2.33855e-06	0.000128632	5.29487
C19orf33	-1.04136	4.88564	-9.68195	2.33877e-06	0.000128632	5.29478
CLN8	1.09364	4.62141	9.67744	2.34862e-06	0.000128632	5.29042
EZR	1.11382	6.37688	9.67623	2.35126e-06	0.000128632	5.28926
SFTA3	-1.7843	2.42473	-9.67616	2.35142e-06	0.000128632	5.28919
ACOT7	1.06812	4.32574	9.65672	2.39444e-06	0.000130602	5.2704
AOPEP	1.14491	4.08812	9.64879	2.41224e-06	0.000131189	5.26273
MXRA5	1.14934	3.07534	9.6053	2.51242e-06	0.000136241	5.22056
RABAC1	1.043	9.20807	9.55726	2.6284e-06	0.000142116	5.17378
KIR2DL4	-1.14096	3.08018	-9.54678	2.65448e-06	0.000143112	5.16353
SRGAP2	1.13379	6.08278	9.51543	2.73416e-06	0.000146983	5.13286
ARRDC3	2.07697	6.69899	9.47178	2.84949e-06	0.000152506	5.09
METAP1D	1.13828	5.23671	9.47039	2.85326e-06	0.000152506	5.08863
PNP	1.69528	8.35675	9.46627	2.86441e-06	0.000152665	5.08458
HLA-DPA1	-1.2003	10.8137	-9.45048	2.90767e-06	0.000154151	5.06903
RETREG1	1.55136	6.03503	9.44341	2.92727e-06	0.000154151	5.06206
GNAI3	1.5086	7.35668	9.44329	2.92761e-06	0.000154151	5.06194
C20orf204	-1.09816	4.69189	-9.44266	2.92937e-06	0.000154151	5.06131
TRAF5	1.19614	5.99621	9.44114	2.93362e-06	0.000154151	5.05981
GLUD2	1.01388	7.86068	9.43582	2.9485e-06	0.000154498	5.05456
PRKCD	-1.31172	8.30262	-9.42601	2.97615e-06	0.000154922	5.04487
CD55	1.45238	9.17056	9.42465	2.98e-06	0.000154922	5.04353
SAP30	1.50258	6.0601	9.42223	2.98689e-06	0.000154922	5.04113
EGLN3	1.83187	3.41985	9.4212	2.98981e-06	0.000154922	5.04012
SMOX	1.72355	6.70325	9.39931	3.05286e-06	0.000157751	5.01846
ARPC3	1.2193	10.7386	9.3843	3.09692e-06	0.000159586	5.00358
DGKD	1.46134	8.68424	9.38013	3.10929e-06	0.000159781	4.99944
MORN1	-1.29305	4.61858	-9.3644	3.15643e-06	0.000160676	4.98381
EMP3	1.05877	8.83172	9.36407	3.15743e-06	0.000160676	4.98348
PIM3	1.19911	8.81076	9.36285	3.16113e-06	0.000160676	4.98227
B3GLCT	1.74413	4.05223	9.36284	3.16116e-06	0.000160676	4.98226
CPA3	-1.10849	4.15162	-9.35653	3.1803e-06	0.000160802	4.97599
FBL	1.05936	9.34176	9.35635	3.18086e-06	0.000160802	4.97581
SEMA3A	1.06501	2.56139	9.3477	3.20735e-06	0.000161255	4.9672
BIRC6	1.18259	4.84166	9.34622	3.21189e-06	0.000161255	4.96573
NNMT	1.14868	4.6027	9.34496	3.21577e-06	0.000161255	4.96447
GAS1	1.02832	5.04935	9.33491	3.24693e-06	0.000162381	4.95446
CRNDE	2.05965	3.57918	9.32772	3.26941e-06	0.000163068	4.94729
FRMD6	1.52015	3.25051	9.32413	3.2807e-06	0.000163195	4.94371
GRK2	1.14745	5.76777	9.31544	3.30821e-06	0.000163211	4.93504
CCND1	1.38562	3.44531	9.31451	3.31116e-06	0.000163211	4.93411
CIDEB	-1.07083	7.3312	-9.3133	3.31503e-06	0.000163211	4.9329
CCM2	1.2336	5.09832	9.31299	3.31602e-06	0.000163211	4.93259
POLE	-1.4564	6.58734	-9.30123	3.35373e-06	0.000164327	4.92084
DDIT4L	1.49378	5.18366	9.29964	3.35888e-06	0.000164327	4.91925
NEMP1	1.24733	3.87938	9.29771	3.36512e-06	0.000164327	4.91732
FAM49A	1.65913	6.85969	9.28754	3.39825e-06	0.000165512	4.90714
CD46	1.16029	8.0229	9.25685	3.5004e-06	0.000170043	4.87637
UFM1	1.04362	5.71254	9.25386	3.5105e-06	0.000170091	4.87337
TK1	-1.63103	6.79015	-9.24725	3.53302e-06	0.000170738	4.86673
ARG2	1.27719	4.11297	9.24383	3.54472e-06	0.000170861	4.86329
CFHR3	-1.20137	3.8194	-9.235	3.57515e-06	0.000171324	4.8544
FZD6	0.926985	3.62513	9.23107	3.58877e-06	0.000171324	4.85045
HMGXB3	0.960089	7.07453	9.23041	3.59108e-06	0.000171324	4.84979
PPP1CC	1.04015	8.54864	9.22882	3.5966e-06	0.000171324	4.84819
IQSEC2	1.43199	5.54066	9.22778	3.60024e-06	0.000171324	4.84714
SEPTIN10	1.39202	4.35855	9.21684	3.63862e-06	0.000172709	4.83612
KIAA0408	1.17725	3.12842	9.21302	3.6521e-06	0.000172909	4.83227
GALNT3	1.39816	5.61839	9.20864	3.66765e-06	0.000173206	4.82785
ABCA4	-1.04146	4.04855	-9.195	3.71657e-06	0.000175073	4.81408
PFKP	1.13019	7.63434	9.18046	3.76946e-06	0.000177117	4.79939
ADGRG2	1.18501	3.33185	9.1689	3.81212e-06	0.000177806	4.78769
KRT73	-0.96695	5.71585	-9.16711	3.81876e-06	0.000177806	4.78588
P4HA2	1.03504	4.09992	9.16694	3.81939e-06	0.000177806	4.78571
FSCN1	1.20738	6.50704	9.16617	3.82226e-06	0.000177806	4.78492
SH3RF2	-1.52532	3.91529	-9.1615	3.83968e-06	0.000177971	4.78019
ANGPTL2	1.16766	4.97823	9.15682	3.85725e-06	0.000177971	4.77545
FRMD4B	1.68204	5.18383	9.15646	3.85858e-06	0.000177971	4.77509
PDLIM7	0.919179	4.79915	9.15412	3.86742e-06	0.000177971	4.77271
ARF5	1.06379	8.27493	9.14967	3.88421e-06	0.000177971	4.7682
BHLHE22	1.76119	3.58554	9.14616	3.89757e-06	0.000177971	4.76463
LUM	1.16559	4.0551	9.14442	3.90417e-06	0.000177971	4.76287
USP3	1.00353	7.3932	9.14402	3.90569e-06	0.000177971	4.76247
SYNCRIP	1.03914	5.34988	9.14246	3.91167e-06	0.000177971	4.76088
CCDC3	1.00239	4.15134	9.13169	3.95302e-06	0.000179336	4.74994
COL2A1	1.16766	5.45443	9.12965	3.9609e-06	0.000179336	4.74787
MAPRE2	1.07586	6.6536	9.11992	3.99875e-06	0.000180612	4.73798
LDLRAD4	1.12635	5.16349	9.10152	4.0714e-06	0.000183046	4.71925
ADPRH	0.939202	4.10069	9.1013	4.07227e-06	0.000183046	4.71902
STAG1	1.15864	5.51815	9.08531	4.13664e-06	0.000184772	4.70271
CAPZA2	1.24355	7.71417	9.08483	4.13855e-06	0.000184772	4.70223
ZHX1	1.51573	5.25738	9.08341	4.14434e-06	0.000184772	4.70077
CDK2AP1	1.1109	8.84594	9.08195	4.15029e-06	0.000184772	4.69928
VSIG4	-1.49091	4.36936	-9.07307	4.18661e-06	0.000185945	4.69021
HOMER3	0.958282	4.19051	9.06262	4.22983e-06	0.000187419	4.67953
C8B	1.14707	4.70358	9.05459	4.26333e-06	0.000188455	4.67132
CSTA	-1.55153	7.76014	-9.04556	4.30138e-06	0.000189688	4.66207
NYX	-1.78755	4.84037	-9.03816	4.33287e-06	0.000190285	4.65448
CCNG2	1.33503	5.43724	9.03758	4.33533e-06	0.000190285	4.65389
NAP1L1	1.24473	8.53689	9.03257	4.35681e-06	0.000190779	4.64874
ANXA4	1.22942	8.06926	9.02662	4.38241e-06	0.000191451	4.64265
RFTN2	1.53741	3.60524	9.0183	4.41855e-06	0.000192579	4.6341
NAGA	1.09569	7.10712	9.0121	4.44568e-06	0.00019308	4.62773
MAP3K3	1.23225	8.06943	9.00918	4.45848e-06	0.00019308	4.62473
CDK6	2.196	5.35745	9.00859	4.4611e-06	0.00019308	4.62412
C10orf82	-1.09329	4.23832	-9.00528	4.47571e-06	0.000193263	4.62072
NFKBIZ	1.40753	8.58889	8.99797	4.50816e-06	0.000194215	4.6132
COL6A3	1.1081	3.9671	8.99505	4.52118e-06	0.000194327	4.61019
DCK	1.09676	6.70511	8.98736	4.55573e-06	0.000195362	4.60227
ISG20	1.50692	9.12877	8.97359	4.61824e-06	0.000197006	4.58808
LRP12	1.6899	3.45029	8.97273	4.62221e-06	0.000197006	4.58718
GSTM5	0.930531	3.71093	8.97196	4.62575e-06	0.000197006	4.58639
ITGA11	0.896917	5.46107	8.96549	4.65549e-06	0.000197821	4.57971
LINC00323	-1.00358	2.46262	-8.96075	4.6774e-06	0.000198301	4.57482
PGM3	1.28005	4.17348	8.95591	4.69995e-06	0.000198805	4.56982
KLHL2	1.58461	6.31087	8.94517	4.75029e-06	0.00020048	4.55872
CMIP	2.09853	5.89111	8.94171	4.76666e-06	0.000200505	4.55514
SPRY1	0.960987	3.69774	8.93962	4.77656e-06	0.000200505	4.55298
ITGB5	1.15883	6.55131	8.93694	4.78934e-06	0.000200505	4.5502
DDX3Y	1.09435	5.33299	8.93598	4.79388e-06	0.000200505	4.54921
SIPA1L2	1.5215	5.6405	8.92973	4.82378e-06	0.000201133	4.54273
UQCRH	1.05653	7.07854	8.92833	4.83048e-06	0.000201133	4.54129
SEC24A	1.40345	4.25927	8.9188	4.87653e-06	0.000202599	4.5314
MTMR11	1.12891	6.0027	8.91479	4.89607e-06	0.000202958	4.52724
ZNF395	1.09512	6.80547	8.90882	4.92526e-06	0.000203716	4.52105
MSX1	1.16861	4.00494	8.9034	4.95192e-06	0.000204175	4.51542
GALNT2	1.05757	5.46883	8.90212	4.95826e-06	0.000204175	4.51409
NIPA1	1.96835	3.91709	8.8984	4.9767e-06	0.000204483	4.51022
COL13A1	1.22868	4.52145	8.89434	4.99688e-06	0.000204861	4.50601
ULK2	0.935677	3.67361	8.88925	5.02235e-06	0.000205454	4.50071
PDIA4	1.08965	7.26958	8.88467	5.04535e-06	0.000205914	4.49595
TGOLN2	1.18149	7.20233	8.88051	5.06638e-06	0.000205914	4.49162
FOLR1	-1.05785	3.8811	-8.88044	5.0667e-06	0.000205914	4.49155
RSPO3	-0.970772	3.06414	-8.87379	5.10048e-06	0.000206836	4.48463
PGAM1	0.899102	9.73913	8.86892	5.12539e-06	0.000207395	4.47955
UGDH	1.0335	5.8677	8.86363	5.15258e-06	0.000207974	4.47404
SNTB1	1.34527	4.77749	8.86181	5.16199e-06	0.000207974	4.47214
LRRN4CL	1.50036	4.16678	8.85572	5.19355e-06	0.000208794	4.46579
EIF1AY	1.34376	5.15284	8.85014	5.22263e-06	0.000209163	4.45997
PPP3CC	1.2112	7.02325	8.84966	5.22516e-06	0.000209163	4.45946
MFAP4	1.0634	4.72309	8.84736	5.23719e-06	0.000209196	4.45707
CAPRIN1	1.1026	4.16157	8.84459	5.2518e-06	0.000209331	4.45416
MPHOSPH8	1.75895	7.06167	8.84069	5.27235e-06	0.000209702	4.45009
SUGT1	1.01352	4.69336	8.83449	5.30523e-06	0.000210561	4.44362
PGAM4	1.19127	3.92709	8.82681	5.34627e-06	0.000211071	4.43558
LENG8	-1.03556	7.40583	-8.82483	5.35691e-06	0.000211071	4.43351
RBPJ	1.27572	7.03878	8.82481	5.35701e-06	0.000211071	4.43349
KDM3A	1.38287	6.64299	8.82274	5.36815e-06	0.000211071	4.43133
GANC	1.44244	3.85044	8.82154	5.37466e-06	0.000211071	4.43006
LONRF1	1.14906	4.98385	8.81648	5.40205e-06	0.000211701	4.42477
NID1	1.65509	5.20957	8.80394	5.47057e-06	0.000213937	4.41163
KRTAP4-12	-1.19076	4.04504	-8.79994	5.49263e-06	0.000214351	4.40743
BZW2	1.24299	6.31284	8.78315	5.58629e-06	0.00021737	4.38981
TM4SF1	1.4382	4.37799	8.78191	5.5933e-06	0.00021737	4.3885
ANPEP	1.32219	7.25417	8.77113	5.65441e-06	0.000219091	4.37717
SRPX2	0.904828	3.60293	8.76997	5.66107e-06	0.000219091	4.37594
UBTD2	1.21643	4.9669	8.76284	5.70196e-06	0.000220216	4.36844
GLRX2	0.908073	5.13814	8.75809	5.72935e-06	0.000220817	4.36344
TMEM14A	1.04425	6.45223	8.75349	5.75603e-06	0.000221273	4.3586
GPX6	-1.08056	5.69382	-8.75073	5.7721e-06	0.000221273	4.35569
GSDMB	0.946867	7.4776	8.74993	5.77677e-06	0.000221273	4.35485
CD52	-0.970831	8.92834	-8.7461	5.79918e-06	0.000221676	4.35081
IRX3	1.23668	3.21874	8.74001	5.83506e-06	0.000222455	4.34438
HNRNPL	0.927419	6.40086	8.73707	5.85241e-06	0.000222455	4.34128
PELI1	2.35193	7.61125	8.73511	5.86405e-06	0.000222455	4.33921
USP18	-2.20519	6.22066	-8.73444	5.86802e-06	0.000222455	4.3385
SAT1	0.992371	9.98007	8.73177	5.8839e-06	0.000222455	4.33568
TGFBR1	1.23146	3.80717	8.72896	5.9007e-06	0.000222455	4.33271
NCR3	-1.07774	5.5862	-8.72857	5.90302e-06	0.000222455	4.3323
GALNT7	1.49696	5.89571	8.7198	5.95571e-06	0.000223987	4.32303
RNASET2	-0.933443	10.4396	-8.70396	6.05218e-06	0.000226985	4.30627
ATP6V1H	1.04659	4.94253	8.70138	6.06805e-06	0.000226985	4.30354
SESN1	1.47993	6.58593	8.70075	6.07193e-06	0.000226985	4.30288
PRXL2A	0.916965	4.92749	8.69599	6.10131e-06	0.000227299	4.29784
RBX1	1.32755	8.62592	8.69545	6.10468e-06	0.000227299	4.29726
FJX1	0.964372	2.61155	8.68553	6.16658e-06	0.000229146	4.28674
RB1CC1	1.48923	7.19155	8.68007	6.20087e-06	0.000229962	4.28096
RALGPS1	1.00818	3.89774	8.67185	6.253e-06	0.000231435	4.27222
SLC2A9	1.015	4.4171	8.66809	6.27694e-06	0.000231862	4.26824
NDRG4	1.1972	4.20144	8.66516	6.29572e-06	0.000232096	4.26512
FAM162A	1.02067	5.76298	8.6569	6.34897e-06	0.000232742	4.25633
CHMP2B	1.28767	6.85801	8.65547	6.35818e-06	0.000232742	4.25482
TMEM171	-0.878566	5.26774	-8.65546	6.35829e-06	0.000232742	4.2548
CCDC187	-1.56601	4.53341	-8.65336	6.37187e-06	0.000232742	4.25257
DRP2	-1.06867	4.62598	-8.65278	6.37565e-06	0.000232742	4.25196
GLCCI1	1.2634	7.02773	8.64558	6.42271e-06	0.000234002	4.24428
CCDC80	1.09445	3.78239	8.64239	6.44364e-06	0.000234307	4.24089
KANK2	1.09768	5.39934	8.63814	6.47162e-06	0.000234867	4.23637
VCAM1	1.02172	4.03611	8.6356	6.48847e-06	0.000235021	4.23365
SEMA3D	1.61455	3.27031	8.63085	6.52e-06	0.000235706	4.2286
POC1B	1.2374	6.50084	8.62747	6.54255e-06	0.000236063	4.22499
CNTD1	1.14391	2.74873	8.62462	6.56165e-06	0.000236295	4.22195
GNB5	1.13261	5.34061	8.61827	6.60446e-06	0.000237379	4.21516
TMEM54	1.24475	5.71166	8.60682	6.6823e-06	0.000239715	4.20293
AQP1	1.55707	4.90781	8.59481	6.76505e-06	0.000242217	4.19009
SYT17	1.02892	3.86669	8.58832	6.81019e-06	0.000243197	4.18315
EFEMP1	1.17348	4.03442	8.58713	6.81849e-06	0.000243197	4.18188
NDN	1.17909	4.29633	8.58313	6.84655e-06	0.000243732	4.17759
EAF2	0.946555	4.99762	8.57397	6.91123e-06	0.000245566	4.16777
RPS5	1.12612	11.678	8.55972	7.01322e-06	0.000247551	4.15248
PLK3	1.19729	5.77173	8.5594	7.01553e-06	0.000247551	4.15214
SLC25A3	1.11418	10.5827	8.5593	7.01631e-06	0.000247551	4.15202
FBXO32	1.34045	5.43655	8.55834	7.02324e-06	0.000247551	4.15099
LDHA	1.07239	10.0946	8.55692	7.03345e-06	0.000247551	4.14947
MGST3	1.11898	8.08467	8.54922	7.08945e-06	0.000249052	4.14119
MPEG1	-0.978552	7.83384	-8.5459	7.11374e-06	0.000249436	4.13762
DSTN	1.12609	8.84232	8.54332	7.13262e-06	0.000249628	4.13486
NDRG1	1.14198	6.87276	8.53947	7.16101e-06	0.000250153	4.13071
KIAA1217	1.15384	3.25957	8.53657	7.18243e-06	0.000250432	4.12759
ADAP2	-1.94694	6.42081	-8.5299	7.23195e-06	0.000250955	4.12042
RAP1A	1.04234	8.40777	8.52978	7.23284e-06	0.000250955	4.12029
LONP2	1.09217	5.59318	8.52719	7.25226e-06	0.000250955	4.11749
PGK1	1.21149	9.77072	8.52672	7.25573e-06	0.000250955	4.11699
NEUROG3	-1.4074	4.0696	-8.52497	7.26887e-06	0.000250955	4.1151
ALOX5AP	-1.31199	9.34791	-8.52373	7.27815e-06	0.000250955	4.11377
MNDA	-1.45471	10.8779	-8.51935	7.31117e-06	0.000251628	4.10904
NGEF	0.936528	4.20533	8.51305	7.35885e-06	0.000252432	4.10225
CNIH4	1.0175	6.77476	8.51114	7.37339e-06	0.000252432	4.10019
ACTL7A	-1.18879	4.69025	-8.51091	7.37513e-06	0.000252432	4.09994
IGHG1	-1.32273	8.90588	-8.50552	7.41634e-06	0.000253183	4.09413
HSPB9	-0.996972	4.3248	-8.5045	7.42419e-06	0.000253183	4.09302
CLEC11A	1.07961	5.7211	8.49245	7.5173e-06	0.00025589	4.08001
NANOS3	1.05906	5.50499	8.49053	7.53223e-06	0.000255931	4.07793
SLC39A8	0.877921	4.5304	8.48205	7.59869e-06	0.00025772	4.06876
BEND6	0.898679	2.79021	8.47912	7.6218e-06	0.000258035	4.06559
RCAN2	-1.30321	4.38427	-8.47505	7.65395e-06	0.000258497	4.06119
VPS41	1.1048	6.41708	8.47389	7.66317e-06	0.000258497	4.05993
TRAM1	1.06185	9.3044	8.47018	7.6927e-06	0.000258699	4.05591
GCSAM	-1.01193	5.12483	-8.46966	7.69691e-06	0.000258699	4.05534
NKAIN4	-0.844353	3.90343	-8.45831	7.78804e-06	0.000260806	4.04305
PTPN12	1.63863	7.72573	8.45715	7.79748e-06	0.000260806	4.04178
ZFYVE16	1.09733	3.48206	8.45665	7.80153e-06	0.000260806	4.04124
NRK	1.25724	2.98654	8.4434	7.90962e-06	0.000263946	4.02687
RDH11	0.902107	7.61694	8.43848	7.95024e-06	0.000264403	4.02152
SPECC1	1.25884	4.62831	8.4383	7.95165e-06	0.000264403	4.02133
THBS3	0.900419	4.84396	8.4309	8.01317e-06	0.000265751	4.01328
SUSD6	1.43307	9.1836	8.42965	8.02359e-06	0.000265751	4.01192
FLI1	1.10251	7.83967	8.42829	8.03493e-06	0.000265751	4.01044
EEF1B2	1.15329	9.38553	8.4255	8.05833e-06	0.000266053	4.00741
P2RY6	0.909538	4.22982	8.42035	8.10163e-06	0.00026701	4.00181
P3H4	0.933196	5.22313	8.41849	8.1174e-06	0.000267058	3.99978
SLC25A37	1.72073	10.9894	8.40929	8.19559e-06	0.000269156	3.98976
COMMD6	1.53899	7.58849	8.40583	8.22525e-06	0.000269655	3.98598
LTBP2	-0.922861	5.24377	-8.40227	8.25588e-06	0.000270185	3.9821
TMEM260	1.31697	5.42891	8.39546	8.31478e-06	0.000270995	3.97467
GCGR	1.28256	4.82593	8.39508	8.31807e-06	0.000270995	3.97426
RNFT1	1.26878	6.17186	8.39392	8.32816e-06	0.000270995	3.97299
BRWD1	0.970116	4.49589	8.3927	8.33875e-06	0.000270995	3.97166
AP2S1	0.930186	9.34787	8.38272	8.42616e-06	0.00027259	3.96077
CD151	0.952199	7.68921	8.38212	8.43146e-06	0.00027259	3.96011
LBX1	-1.13145	4.32245	-8.38187	8.43365e-06	0.00027259	3.95984
MORF4L1	0.973614	10.3973	8.38044	8.4463e-06	0.00027259	3.95827
CTSF	1.01432	5.57109	8.37787	8.46899e-06	0.000272671	3.95547
PHOSPHO1	-1.10424	8.01077	-8.37685	8.47804e-06	0.000272671	3.95435
KDM3B	1.12076	7.31534	8.36175	8.61311e-06	0.000276539	3.93783
TMEM30A	1.23127	7.58988	8.36004	8.62859e-06	0.00027656	3.93595
EBF2	-1.25479	4.36813	-8.35718	8.65447e-06	0.000276913	3.93282
IVNS1ABP	0.87883	7.67603	8.34138	8.79908e-06	0.000280651	3.9155
INKA2	-0.893001	6.36587	-8.34113	8.80136e-06	0.000280651	3.91523
TNFRSF10D	1.50219	5.00013	8.33587	8.85006e-06	0.000281722	3.90947
IGF1R	0.898963	5.55914	8.33163	8.88955e-06	0.000282497	3.90481
PODNL1	1.00347	4.26525	8.32898	8.91436e-06	0.000282803	3.9019
SH2B2	1.04357	6.06303	8.32719	8.9311e-06	0.000282854	3.89994
MMP17	-1.09566	6.5876	-8.32479	8.95367e-06	0.000283088	3.8973
LHFPL6	1.07329	4.61175	8.31957	9.00298e-06	0.000283772	3.89156
HBD	1.34156	10.2449	8.31877	9.01059e-06	0.000283772	3.89067
BCL2L11	-0.999215	5.36158	-8.31525	9.04398e-06	0.000283772	3.88681
CD68	1.14636	7.68559	8.31488	9.04746e-06	0.000283772	3.8864
CDHR4	0.975525	3.8084	8.31377	9.05804e-06	0.000283772	3.88518
KDM8	-1.08155	4.67466	-8.31288	9.06659e-06	0.000283772	3.8842
SEC11A	1.01881	8.97168	8.30569	9.13542e-06	0.000285447	3.87629
PPP1CB	1.46133	7.02757	8.30312	9.16017e-06	0.000285681	3.87346
TMSB15B	1.08078	3.95857	8.29919	9.19819e-06	0.000285681	3.86913
TNC	0.934717	4.5053	8.29916	9.19846e-06	0.000285681	3.8691
IGFBP4	0.897095	4.03063	8.29857	9.20417e-06	0.000285681	3.86845
DPYSL2	1.11487	7.24511	8.29065	9.2814e-06	0.0002876	3.85971
MAFF	1.30091	5.08044	8.28767	9.31062e-06	0.000287929	3.85643
PPT1	0.860284	9.24681	8.28591	9.32787e-06	0.000287929	3.85449
SPSB1	0.917489	3.58651	8.2847	9.33978e-06	0.000287929	3.85316
MARCKS	1.66961	7.3185	8.2832	9.35463e-06	0.000287929	3.8515
PRSS36	-0.990512	5.49706	-8.28172	9.36918e-06	0.000287929	3.84987
GLIPR1	1.0537	8.55917	8.26884	9.49751e-06	0.000289232	3.83565
GALC	-1.3873	5.05256	-8.26823	9.50362e-06	0.000289232	3.83497
SELPLG	-1.57531	7.66007	-8.26769	9.50906e-06	0.000289232	3.83437
TRAK2	1.47696	7.13935	8.26711	9.51489e-06	0.000289232	3.83373
NELFA	1.00506	4.85895	8.2671	9.51496e-06	0.000289232	3.83373
COX4I1	1.10617	9.59886	8.26558	9.53029e-06	0.000289232	3.83204
MYOZ3	-0.841896	5.28959	-8.26518	9.53434e-06	0.000289232	3.8316
CD74	-0.97021	8.81232	-8.26496	9.53656e-06	0.000289232	3.83135
ITGB8	1.70326	3.31669	8.26351	9.55113e-06	0.000289232	3.82976
MS4A15	-1.02019	3.54243	-8.26034	9.5832e-06	0.000289733	3.82625
PDK1	1.75108	5.47482	8.24723	9.71702e-06	0.000292044	3.81175
PLEKHA7	1.04585	3.26582	8.24708	9.71857e-06	0.000292044	3.81158
RPN1	1.68604	7.26762	8.24691	9.72036e-06	0.000292044	3.81139
LEMD3	1.25162	5.204	8.24672	9.72229e-06	0.000292044	3.81118
ALG14	1.44493	4.76333	8.24382	9.75217e-06	0.000292471	3.80797
CITED2	-0.92848	6.90575	-8.23589	9.83453e-06	0.000294468	3.79918
JUN	1.42763	3.92366	8.23308	9.86381e-06	0.000294803	3.79607
ACTG1	1.07668	11.3423	8.23179	9.87734e-06	0.000294803	3.79464
GNG13	-1.55517	5.2194	-8.22799	9.91716e-06	0.000295155	3.79043
SPOP	1.53777	7.48483	8.22765	9.92077e-06	0.000295155	3.79005
SFTPD	-0.995839	4.37852	-8.22374	9.96199e-06	0.000295909	3.78571
TMEM63C	-1.17651	4.47549	-8.21873	1.00152e-05	0.000296456	3.78014
LMX1B	-1.31407	4.56521	-8.2153	1.00517e-05	0.000296456	3.77633
GASK1B	1.77027	6.30665	8.21476	1.00575e-05	0.000296456	3.77573
PRRG4	-1.36805	5.10913	-8.2146	1.00591e-05	0.000296456	3.77556
OSTC	1.33776	7.80416	8.21453	1.00599e-05	0.000296456	3.77548
CYP1B1	-1.06665	6.97751	-8.21128	1.00946e-05	0.000297012	3.77187
RADX	1.14622	3.12981	8.20305	1.01834e-05	0.000299151	3.76272
USP16	1.00513	6.37469	8.1992	1.02251e-05	0.000299905	3.75844
SUMO3	1.32075	6.71627	8.19599	1.02601e-05	0.000300458	3.75487
UTF1	-0.940349	6.28153	-8.18147	1.04199e-05	0.00030466	3.7387
MCU	1.05012	4.77109	8.16554	1.05984e-05	0.00030847	3.72093
UPK3A	-1.41377	5.86761	-8.16541	1.05998e-05	0.00030847	3.72079
IGDCC4	1.62374	2.59951	8.16506	1.06037e-05	0.00030847	3.7204
DKK3	1.07532	4.91632	8.16395	1.06164e-05	0.00030847	3.71915
WNK2	-1.55189	4.33945	-8.15966	1.06651e-05	0.000309404	3.71436
NCL	0.992127	9.67771	8.14785	1.08005e-05	0.000312845	3.70116
SMC6	1.05887	5.37152	8.14431	1.08414e-05	0.000313544	3.69721
TRERF1	1.04002	5.19641	8.13841	1.091e-05	0.00031504	3.6906
TRIO	1.0862	4.25864	8.13585	1.09399e-05	0.000315415	3.68774
TMEM74B	-1.23572	4.20684	-8.12901	1.10203e-05	0.000317243	3.68008
SCARB2	1.08659	5.88629	8.12212	1.11019e-05	0.000318288	3.67236
GLIS2	1.05461	4.6521	8.12188	1.11048e-05	0.000318288	3.67209
CHP1	1.14805	8.00168	8.12162	1.11078e-05	0.000318288	3.6718
RAB13	0.934724	5.45268	8.1125	1.12169e-05	0.000320851	3.66157
C4orf46	1.16778	4.19031	8.11033	1.12431e-05	0.000320851	3.65914
ANGPT1	1.13384	3.2886	8.10985	1.12489e-05	0.000320851	3.65859
TBC1D19	1.10892	3.92203	8.10467	1.13116e-05	0.000322147	3.65278
PGM2	1.84456	6.24746	8.09806	1.1392e-05	0.000323208	3.64536
PLEKHA4	1.11997	5.1238	8.09747	1.13992e-05	0.000323208	3.6447
CYP20A1	1.15567	5.65509	8.09504	1.14291e-05	0.000323208	3.64196
LACTB	1.11603	6.31357	8.09386	1.14436e-05	0.000323208	3.64063
NUDT3	1.4332	6.70931	8.0935	1.1448e-05	0.000323208	3.64023
LMNA	0.852414	6.4934	8.09311	1.14528e-05	0.000323208	3.63979
NXPE4	1.31954	3.0388	8.0905	1.1485e-05	0.000323626	3.63685
HNRNPA1L2	1.01796	4.14174	8.08876	1.15064e-05	0.000323741	3.63491
CAV1	1.18882	4.69917	8.08688	1.15296e-05	0.000323906	3.63279
NPY4R	-1.47264	3.5883	-8.08416	1.15635e-05	0.000324368	3.62972
FOXO3	1.25934	8.22369	8.07811	1.1639e-05	0.000325996	3.62291
LMBRD1	1.2218	8.61109	8.07533	1.16738e-05	0.000326428	3.61979
CLMN	0.994769	4.68017	8.07409	1.16894e-05	0.000326428	3.61839
GRIN3B	1.16467	4.61417	8.07124	1.17253e-05	0.000326518	3.61518
CCNT1	-1.25766	5.40568	-8.07105	1.17276e-05	0.000326518	3.61497
WDFY3	1.07521	5.43757	8.06932	1.17496e-05	0.000326642	3.61301
VNN1	-1.12941	4.37448	-8.0609	1.18566e-05	0.000329127	3.60352
GDF10	-0.99399	3.8871	-8.05822	1.18909e-05	0.000329588	3.6005
GRB10	1.04327	5.62366	8.04984	1.19988e-05	0.000332084	3.59104
GLI3	1.28501	5.18822	8.0382	1.21504e-05	0.000335784	3.57789
OPRL1	-1.18232	5.77931	-8.03565	1.2184e-05	0.000336213	3.575
STEAP1	1.40506	3.42127	8.02897	1.22722e-05	0.000338146	3.56745
CHSY3	1.29083	3.38198	8.02127	1.23747e-05	0.000340054	3.55874
ERGIC1	0.875869	6.75126	8.02104	1.23779e-05	0.000340054	3.55847
ATP13A2	-1.48745	6.9992	-8.01756	1.24245e-05	0.000340833	3.55454
CAPN2	0.948158	8.1891	8.01526	1.24554e-05	0.000341107	3.55193
CYBRD1	0.888392	6.06102	8.0141	1.24711e-05	0.000341107	3.55062
AIDA	1.14761	6.33074	8.0103	1.25225e-05	0.000342014	3.54631
ZNF808	1.21521	3.70375	8.00042	1.26572e-05	0.000345084	3.5351
APOC1	-1.13383	4.12431	-7.99895	1.26774e-05	0.000345084	3.53343
VIM	1.09269	12.3871	7.998	1.26904e-05	0.000345084	3.53236
THBS2	1.36844	2.89174	7.98717	1.28403e-05	0.000348652	3.52006
SHFL	-1.0493	8.0834	-7.9843	1.28804e-05	0.000348828	3.5168
TIAM1	1.60116	5.40673	7.98403	1.28842e-05	0.000348828	3.51649
GPR68	1.9012	4.68885	7.97952	1.29475e-05	0.000350032	3.51136
HEATR5A	1.20179	4.4121	7.95885	1.32416e-05	0.000357465	3.48784
STT3B	1.30139	7.18854	7.95345	1.33196e-05	0.000359051	3.48169
UAP1	0.840038	6.59184	7.94636	1.34228e-05	0.000361312	3.4736
KCNG4	-1.07474	5.22928	-7.93682	1.3563e-05	0.000364559	3.46272
PRKAG2	0.851619	6.42967	7.9344	1.35988e-05	0.000364996	3.45995
RAB18	1.04445	6.56719	7.93162	1.36401e-05	0.000365358	3.45677
SMIM29	0.846677	5.86656	7.93086	1.36515e-05	0.000365358	3.4559
F12	1.15905	5.4378	7.92271	1.37733e-05	0.000367967	3.44659
PRKCA	1.30949	4.97761	7.92084	1.38015e-05	0.000367967	3.44445
SLC1A1	1.39463	3.77663	7.9204	1.38081e-05	0.000367967	3.44395
TRIM66	0.993998	4.70264	7.9151	1.38883e-05	0.000368636	3.43788
HAND2	1.87412	4.19989	7.91369	1.39097e-05	0.000368636	3.43627
TREM1	1.42232	8.77357	7.91354	1.39121e-05	0.000368636	3.4361
NCS1	1.05828	4.63292	7.91352	1.39123e-05	0.000368636	3.43608
NCBP2	1.09462	6.25235	7.9085	1.39889e-05	0.00037014	3.43033
SH3D19	0.902902	3.08467	7.90627	1.40231e-05	0.000370518	3.42777
ZNF626	1.03364	4.05312	7.90295	1.40739e-05	0.000371337	3.42398
SCNN1D	-0.993995	5.1039	-7.90127	1.40998e-05	0.000371495	3.42205
KIR2DL5A	-0.917696	6.58982	-7.89577	1.4185e-05	0.000372546	3.41574
TTC39C	1.2523	4.77578	7.89573	1.41857e-05	0.000372546	3.41569
ROCK2	0.937334	5.14122	7.89483	1.41997e-05	0.000372546	3.41466
TULP4	1.10843	4.1556	7.8933	1.42233e-05	0.000372643	3.41291
SIK1	1.10823	5.81589	7.88689	1.43236e-05	0.000374298	3.40555
SLC17A9	1.54091	5.8981	7.8867	1.43266e-05	0.000374298	3.40533
LAMB3	0.894273	3.80651	7.87657	1.44865e-05	0.000377056	3.39371
EFHD2	1.68267	8.12229	7.87464	1.45172e-05	0.000377056	3.39149
IPO8	0.918722	6.15291	7.87437	1.45214e-05	0.000377056	3.39118
WDR41	1.08116	5.47218	7.87405	1.45265e-05	0.000377056	3.39082
CD58	1.73528	6.90613	7.87239	1.4553e-05	0.000377056	3.3889
ZFAS1	1.10162	8.74459	7.87236	1.45535e-05	0.000377056	3.38887
NCOR2	0.896128	5.98861	7.86941	1.46006e-05	0.000377754	3.38548
C4orf3	0.971791	7.50669	7.8598	1.47555e-05	0.000381231	3.37443
GALNT1	1.39833	6.61367	7.85005	1.49143e-05	0.000384802	3.36321
TSPAN2	1.84122	6.36644	7.83967	1.50857e-05	0.000388197	3.35124
RAD21	1.14224	6.97443	7.83956	1.50875e-05	0.000388197	3.35111
WASHC4	1.09669	6.3497	7.83577	1.51505e-05	0.000388633	3.34674
PSORS1C2	-1.31028	5.4008	-7.83368	1.51854e-05	0.000388633	3.34433
EIF3H	0.928277	9.32323	7.8334	1.519e-05	0.000388633	3.34401
SLC22A17	-0.937812	6.07736	-7.83274	1.52011e-05	0.000388633	3.34325
NDUFA4L2	1.01861	5.46405	7.83124	1.52262e-05	0.000388633	3.34152
TXLNA	1.03373	5.5635	7.83105	1.52295e-05	0.000388633	3.34129
BDKRB1	1.71452	5.15763	7.82978	1.52507e-05	0.000388643	3.33983
ZNF383	1.14274	3.09579	7.82313	1.53628e-05	0.000390742	3.33216
RCN2	0.966899	5.89906	7.82242	1.5375e-05	0.000390742	3.33133
S100A2	1.8584	5.85314	7.82085	1.54016e-05	0.000390886	3.32952
CYP4B1	-1.1945	4.81134	-7.81657	1.54744e-05	0.000391877	3.32457
PGP	-1.33699	6.73656	-7.81609	1.54826e-05	0.000391877	3.32401
ZNF133	-1.05376	5.93131	-7.81069	1.55751e-05	0.000392937	3.31777
RUBCNL	1.20908	6.47755	7.80887	1.56064e-05	0.000392937	3.31567
PKD2	1.0792	4.56718	7.80885	1.56068e-05	0.000392937	3.31565
ARL2BP	1.19934	8.14585	7.80818	1.56183e-05	0.000392937	3.31487
CTRB2	-0.887022	4.42719	-7.80751	1.56298e-05	0.000392937	3.3141
EXTL1	-0.786059	4.51259	-7.80481	1.56765e-05	0.00039356	3.31097
MT1A	0.889295	6.33254	7.80363	1.56968e-05	0.00039356	3.30961
CERS6	1.03522	4.7129	7.79665	1.58184e-05	0.000396076	3.30153
MRPL2	-0.786871	5.48349	-7.79487	1.58495e-05	0.000396321	3.29947
WFDC2	-0.776185	5.08867	-7.79351	1.58734e-05	0.000396382	3.29789
CXCL17	-1.6729	4.40995	-7.7915	1.59087e-05	0.000396382	3.29556
CXCL14	0.954965	3.9258	7.7911	1.59156e-05	0.000396382	3.29511
MYO15A	0.981201	3.38655	7.78414	1.60386e-05	0.000398579	3.28703
UPK3B	-1.37626	6.40045	-7.78369	1.60466e-05	0.000398579	3.28652
HSD11B1L	1.25779	5.17734	7.77911	1.61282e-05	0.000400073	3.2812
RPH3AL	1.05824	4.86311	7.77635	1.61775e-05	0.000400765	3.27799
CSF1	-1.14613	4.70078	-7.77151	1.62644e-05	0.000401806	3.27238
ADGRE5	0.883559	9.4292	7.77072	1.62786e-05	0.000401806	3.27146
SLC17A7	-0.899111	4.80559	-7.77041	1.62842e-05	0.000401806	3.27111
MS4A4A	-0.995402	3.79457	-7.7648	1.63857e-05	0.000403776	3.26459
KCNE4	1.34465	4.04262	7.75832	1.65039e-05	0.000406154	3.25705
UBE2B	1.34954	6.42303	7.74631	1.67252e-05	0.000411056	3.24309
SPRR1A	-0.813239	4.6849	-7.74487	1.67519e-05	0.000411171	3.24142
C2CD4C	-0.966808	6.92107	-7.7382	1.68765e-05	0.000413685	3.23365
EIF1	0.926761	11.7718	7.736	1.69178e-05	0.000413785	3.23109
CCDC51	-1.25512	4.9653	-7.73501	1.69365e-05	0.000413785	3.22993
MICA	1.09346	6.10002	7.73444	1.69471e-05	0.000413785	3.22927
PSD3	1.32906	3.29731	7.72935	1.70433e-05	0.000414832	3.22334
REPS2	-1.00673	6.08664	-7.7285	1.70596e-05	0.000414832	3.22234
RSL24D1	1.1204	7.18086	7.72821	1.70649e-05	0.000414832	3.22201
CSNK1A1	1.37674	6.87963	7.72747	1.7079e-05	0.000414832	3.22115
FAM49B	1.258	9.07033	7.72584	1.71101e-05	0.000415048	3.21924
ARL6IP5	1.23393	9.51699	7.72442	1.71372e-05	0.000415164	3.21758
OSTF1	1.93694	8.65946	7.72093	1.72038e-05	0.000416239	3.21351
DAB2	0.979437	6.33956	7.71697	1.72798e-05	0.000417485	3.20889
RIOK3	1.77008	8.46655	7.71591	1.73001e-05	0.000417485	3.20766
TUBA1B	0.939816	9.80685	7.71431	1.7331e-05	0.00041769	3.20579
UBAC2	0.830922	6.74424	7.70958	1.74225e-05	0.000419353	3.20027
ALOX5	-1.09723	7.58674	-7.70667	1.74791e-05	0.000420051	3.19686
VEGFB	0.876727	7.08896	7.70578	1.74965e-05	0.000420051	3.19582
GBE1	1.05317	6.22305	7.70386	1.75339e-05	0.000420408	3.19358
EPS15L1	1.31788	5.30649	7.69707	1.76672e-05	0.000423061	3.18564
ENOX1	1.52614	2.63329	7.69005	1.78062e-05	0.000423898	3.17742
CA9	1.28977	4.6837	7.68894	1.78282e-05	0.000423898	3.17613
FGF2	1.83171	3.20937	7.68889	1.78292e-05	0.000423898	3.17607
DAAM1	1.00766	4.91382	7.68869	1.78331e-05	0.000423898	3.17584
AMFR	0.985543	7.61814	7.68766	1.78538e-05	0.000423898	3.17462
RANBP9	1.18953	7.90902	7.68621	1.78826e-05	0.000423898	3.17293
EEA1	1.33747	3.4564	7.68621	1.78827e-05	0.000423898	3.17293
RPS27L	0.88711	6.04013	7.68614	1.7884e-05	0.000423898	3.17285
AP2M1	0.995045	8.12563	7.68263	1.79543e-05	0.000424571	3.16873
NLRP4	-1.04241	4.61802	-7.68245	1.79579e-05	0.000424571	3.16853
CHML	1.21844	3.25378	7.6801	1.80051e-05	0.000424764	3.16578
SLC25A6	0.824655	10.8333	7.67978	1.80116e-05	0.000424764	3.1654
KIAA1324L	0.975443	4.73843	7.67759	1.80557e-05	0.000425267	3.16283
HHIPL1	0.881303	5.10315	7.6718	1.81728e-05	0.000427485	3.15605
KLF12	1.13774	5.85399	7.67063	1.81966e-05	0.000427507	3.15468
OR51A7	-1.01935	4.49765	-7.65962	1.84221e-05	0.00043226	3.14176
SHISA7	-1.17694	5.41156	-7.65073	1.86065e-05	0.000435489	3.13131
KCTD21-AS1	0.964332	4.69068	7.65016	1.86185e-05	0.000435489	3.13064
PTPRD	1.32588	3.72078	7.64961	1.86298e-05	0.000435489	3.13
PIGA	1.18261	3.24316	7.6466	1.86928e-05	0.000436415	3.12646
SPCS2	0.925562	8.23582	7.64462	1.87344e-05	0.000436457	3.12413
EIF1AX	1.52177	6.1261	7.6435	1.87578e-05	0.000436457	3.12282
BTG1	0.958404	10.0833	7.64317	1.87648e-05	0.000436457	3.12243
GCFC2	0.940601	4.64579	7.64028	1.88258e-05	0.000437057	3.11903
ATP1B3	1.11539	7.64442	7.63973	1.88374e-05	0.000437057	3.11838
HLA-DMB	-1.93352	7.34867	-7.63266	1.89873e-05	0.000439636	3.11007
PLAG1	0.897367	3.8491	7.63227	1.89958e-05	0.000439636	3.1096
ACP7	-2.35421	5.16711	-7.62477	1.91563e-05	0.000442529	3.10077
CD81	0.934233	8.79651	7.62422	1.91682e-05	0.000442529	3.10012
HAND2-AS1	1.32248	3.40965	7.62257	1.92038e-05	0.000442585	3.09818
SEC61G	0.978369	9.00752	7.62121	1.92331e-05	0.000442585	3.09657
IGFBP2	-1.17897	4.51568	-7.61995	1.92603e-05	0.000442585	3.09509
CANX	1.11988	7.0938	7.61971	1.92655e-05	0.000442585	3.09481
EIF2AK3	1.18586	5.85604	7.61309	1.94094e-05	0.000444166	3.087
IFI16	1.35784	9.8245	7.61244	1.94237e-05	0.000444166	3.08623
ENO2	1.18035	6.7231	7.61215	1.94299e-05	0.000444166	3.08589
NIBAN2	0.964153	7.60698	7.61132	1.94481e-05	0.000444166	3.08491
ZNF138	0.858287	2.85666	7.61077	1.94601e-05	0.000444166	3.08427
NGLY1	0.985791	7.19633	7.60999	1.94772e-05	0.000444166	3.08334
SMN1	0.933883	5.45447	7.6049	1.95891e-05	0.000446172	3.07734
XKR4	-1.59007	3.51249	-7.59759	1.97509e-05	0.00044931	3.0687
NOA1	0.829083	6.96309	7.59481	1.98129e-05	0.00045017	3.06542
DARS2	1.00529	5.20363	7.59018	1.99165e-05	0.000451778	3.05995
STAB1	0.8449	5.23791	7.58949	1.99321e-05	0.000451778	3.05913
MAP7D3	1.20145	4.18506	7.58764	1.99737e-05	0.000452172	3.05694
GGH	1.82781	4.64811	7.58015	2.0143e-05	0.000455025	3.04808
PPP4R4	0.912603	2.87332	7.57991	2.01485e-05	0.000455025	3.04779
GALNT15	0.998839	3.55487	7.57809	2.01898e-05	0.000455271	3.04565
RAB38	0.878696	3.7578	7.57728	2.02082e-05	0.000455271	3.04469
DBI	0.963981	6.91927	7.57456	2.02704e-05	0.000455915	3.04147
ZNF438	0.827287	5.87282	7.57389	2.02857e-05	0.000455915	3.04067
DCUN1D3	0.94589	3.36897	7.56276	2.05424e-05	0.000460379	3.02748
KCNMB4	1.05962	4.69532	7.56243	2.055e-05	0.000460379	3.02709
ERO1A	0.793486	6.40121	7.56207	2.05584e-05	0.000460379	3.02667
MEX3D	-1.05985	5.51593	-7.55112	2.08145e-05	0.000465556	3.01368
MMP1	1.2404	2.85046	7.54934	2.08566e-05	0.000465938	3.01156
IFIT1	-1.31808	9.91912	-7.54141	2.10446e-05	0.000468967	3.00214
TCL1A	-0.86771	7.44703	-7.54011	2.10754e-05	0.000468967	3.00061
HEATR9	-0.94479	5.30558	-7.53955	2.10889e-05	0.000468967	2.99993
MMAA	1.08847	4.11913	7.53939	2.10927e-05	0.000468967	2.99974
C20orf194	1.35354	5.92991	7.53733	2.11421e-05	0.000469505	2.99729
HTR6	-1.14145	5.37986	-7.53621	2.11688e-05	0.00046954	2.99596
ANK1	-1.21309	6.87005	-7.534	2.12219e-05	0.000469732	2.99334
ZNF423	0.879868	3.74674	7.53375	2.12278e-05	0.000469732	2.99304
TTC16	-0.93142	5.42446	-7.52744	2.13802e-05	0.000472544	2.98554
MIER2	-0.983752	5.98314	-7.52595	2.14165e-05	0.000472785	2.98376
FSD1	0.811871	5.16971	7.52422	2.14586e-05	0.000473154	2.9817
DEFB128	-2.18103	4.04178	-7.5201	2.15591e-05	0.000474808	2.9768
INMT	0.781312	4.66174	7.50921	2.18272e-05	0.000480147	2.96382
RPF2	0.804299	5.59143	7.50478	2.19372e-05	0.000481998	2.95855
C11orf24	1.08273	6.68294	7.50226	2.20003e-05	0.000482393	2.95553
NAV1	1.37972	3.62572	7.50199	2.20069e-05	0.000482393	2.95522
EXTL2	1.22706	3.73579	7.49716	2.21281e-05	0.000484482	2.94945
BORCS5	1.10864	3.76833	7.49016	2.23051e-05	0.000487783	2.9411
TTTY15	1.31985	4.13625	7.48202	2.25126e-05	0.000491097	2.93138
VCAN	2.29744	8.11889	7.48185	2.25169e-05	0.000491097	2.93117
RETREG2	1.24704	7.28799	7.48025	2.25581e-05	0.000491097	2.92926
SNX13	0.974718	5.34381	7.4801	2.25619e-05	0.000491097	2.92908
TOM1L1	1.15392	3.46406	7.47015	2.28194e-05	0.000496122	2.91717
OSBPL8	1.10565	6.09802	7.46907	2.28473e-05	0.000496133	2.91589
PLA2G1B	-0.996669	3.8242	-7.46716	2.28971e-05	0.000496133	2.9136
SAFB2	0.92769	4.41107	7.46707	2.28997e-05	0.000496133	2.91348
POP7	1.14202	7.92275	7.45968	2.30935e-05	0.000499751	2.90464
UBE2Q2	1.45445	6.62272	7.45134	2.33145e-05	0.000503949	2.89464
AGR3	-1.10355	2.63243	-7.44883	2.33814e-05	0.000504811	2.89163
FOCAD	0.764682	5.89247	7.44639	2.34465e-05	0.000505632	2.88871
SYT13	0.857755	3.67811	7.44376	2.35171e-05	0.000506018	2.88556
PTTG1IP	0.816631	8.35996	7.44371	2.35187e-05	0.000506018	2.88549
CCND2	1.50479	4.92282	7.44044	2.36067e-05	0.000506333	2.88157
SCUBE1	-0.974151	4.92245	-7.44041	2.36076e-05	0.000506333	2.88153
ARSF	-0.844031	5.44446	-7.43872	2.36531e-05	0.000506333	2.8795
PXYLP1	0.862857	5.78257	7.43855	2.36578e-05	0.000506333	2.8793
SUDS3	1.02534	6.53491	7.43813	2.36691e-05	0.000506333	2.8788
FBXL4	1.33991	5.39355	7.43329	2.38004e-05	0.000508006	2.87299
ZBTB21	1.19793	4.93971	7.43324	2.38017e-05	0.000508006	2.87293
EDARADD	0.908001	5.86119	7.43185	2.38397e-05	0.000508235	2.87126
ATP6V0C	0.920609	10.4994	7.42705	2.3971e-05	0.000510452	2.86549
ABI1	1.00205	7.70653	7.42308	2.40803e-05	0.000510577	2.86071
ZMYM5	0.903836	3.66173	7.42072	2.41454e-05	0.000510577	2.85788
SMR3A	-2.007	3.77451	-7.41955	2.4178e-05	0.000510577	2.85646
CDON	1.24939	3.60941	7.4178	2.42266e-05	0.000510577	2.85436
DSCAML1	0.751808	3.25617	7.41775	2.42279e-05	0.000510577	2.8543
FGFBP2	0.970968	8.88561	7.41643	2.42644e-05	0.000510577	2.85272
PI3	-1.36863	8.46494	-7.41604	2.42752e-05	0.000510577	2.85225
ANKRD50	1.26959	3.43634	7.41578	2.42827e-05	0.000510577	2.85193
DEFB124	-0.931986	5.75761	-7.41379	2.43379e-05	0.000510577	2.84954
SLC39A13	0.833195	6.44033	7.41266	2.43696e-05	0.000510577	2.84818
ELOVL4	1.18777	3.5512	7.41265	2.43698e-05	0.000510577	2.84817
RTBDN	-1.06644	6.01813	-7.41168	2.43969e-05	0.000510577	2.847
SPARC	1.13909	8.02561	7.41105	2.44147e-05	0.000510577	2.84624
SNHG12	1.01068	7.09831	7.41094	2.44177e-05	0.000510577	2.84611
USP20	-0.862163	6.48564	-7.41082	2.4421e-05	0.000510577	2.84597
GADD45B	1.04884	7.28322	7.41079	2.4422e-05	0.000510577	2.84592
RPS6KB2	0.852758	5.09258	7.40934	2.44626e-05	0.000510577	2.84418
KCTD13	-2.2885	5.60819	-7.40798	2.45008e-05	0.000510577	2.84254
JAG1	0.949793	3.78004	7.40619	2.45511e-05	0.000510577	2.84039
MCUB	2.24553	6.6047	7.40557	2.45686e-05	0.000510577	2.83964
SPRNP1	-0.785163	6.53507	-7.40533	2.45754e-05	0.000510577	2.83935
DHX40	1.14667	6.96382	7.4052	2.45791e-05	0.000510577	2.83919
TRPM3	-1.05511	3.27531	-7.40325	2.46339e-05	0.000511147	2.83685
SPATS2	-0.964893	4.43471	-7.40218	2.46643e-05	0.000511208	2.83556
CCDC117	0.789561	5.38512	7.39922	2.47482e-05	0.000512379	2.83199
ANP32E	1.07476	6.01291	7.39696	2.48126e-05	0.000512436	2.82926
SH3PXD2B	0.862945	4.52585	7.39586	2.48438e-05	0.000512436	2.82794
GGPS1	1.14991	6.069	7.39525	2.48614e-05	0.000512436	2.8272
CLDN10	-0.954529	3.00054	-7.3945	2.48828e-05	0.000512436	2.8263
C3AR1	-1.62688	7.22707	-7.39431	2.48883e-05	0.000512436	2.82607
DDIT4	0.905459	7.57194	7.38632	2.51177e-05	0.000516587	2.81644
HSPA1B	1.60759	6.92156	7.38421	2.51788e-05	0.000517274	2.81388
CYCS	0.900947	7.25811	7.38166	2.52526e-05	0.00051822	2.81081
ECT2L	-1.10882	2.50446	-7.37596	2.54189e-05	0.000520454	2.80392
FRZB	-2.83938	3.4823	-7.37517	2.54418e-05	0.000520454	2.80297
TRIM39	-0.886905	6.85646	-7.37506	2.54452e-05	0.000520454	2.80283
BTBD11	0.906215	4.52449	7.37324	2.54986e-05	0.000520815	2.80063
AK4	1.01881	3.96655	7.37255	2.55186e-05	0.000520815	2.79981
TNFRSF11B	0.987127	3.79093	7.37021	2.55877e-05	0.000521537	2.79697
ARF4	1.05248	8.869	7.36945	2.561e-05	0.000521537	2.79606
LGI4	-0.793954	5.33807	-7.36656	2.56955e-05	0.000522354	2.79256
SSH2	1.22329	4.63676	7.3662	2.57061e-05	0.000522354	2.79212
RCAN1	1.49638	6.05942	7.36302	2.58004e-05	0.000523699	2.78828
PMM2	0.917273	4.20586	7.35778	2.59566e-05	0.000526297	2.78194
PTGIS	2.05575	3.72748	7.35506	2.60381e-05	0.000527377	2.77865
CTHRC1	1.51916	3.4934	7.35254	2.6114e-05	0.000527938	2.77559
PLPPR3	-0.881962	5.45895	-7.35226	2.61224e-05	0.000527938	2.77526
TMEM167A	1.40209	7.83877	7.34864	2.62315e-05	0.000529449	2.77088
CMPK1	1.27394	7.53952	7.34791	2.62539e-05	0.000529449	2.76998
TNFSF8	0.831903	5.29447	7.34405	2.63709e-05	0.000530507	2.76531
MZT2B	0.879732	9.28115	7.34235	2.64228e-05	0.000530507	2.76325
SPON2	1.18013	7.66766	7.34155	2.64472e-05	0.000530507	2.76228
LILRA1	-1.11445	6.8959	-7.34138	2.64523e-05	0.000530507	2.76208
NPVF	-0.936095	2.57105	-7.3409	2.64672e-05	0.000530507	2.76148
DYNLT3	0.970408	6.40783	7.34032	2.64849e-05	0.000530507	2.76078
PIK3C3	1.17868	7.74378	7.33965	2.65054e-05	0.000530507	2.75997
MFSD14A	0.86537	6.97009	7.33155	2.67544e-05	0.000534917	2.75015
CACNA1I	0.879871	5.49097	7.33035	2.67916e-05	0.000535087	2.74869
SMC4	1.23576	6.20664	7.32882	2.68391e-05	0.000535462	2.74683
RPLP0	1.01295	11.7538	7.32226	2.70434e-05	0.000538962	2.73887
SEC23A	1.1495	6.5248	7.3195	2.71299e-05	0.000540109	2.73551
MMS19	1.06494	6.21016	7.316	2.724e-05	0.000541722	2.73126
MINDY2	0.925884	4.45988	7.31318	2.73292e-05	0.000542916	2.72783
RSPH3	1.07426	4.09161	7.30968	2.74399e-05	0.000544536	2.72358
RBM7	1.20746	6.78646	7.30759	2.75066e-05	0.000545152	2.72103
ERC1	1.19521	4.33917	7.30686	2.75297e-05	0.000545152	2.72015
TCF3	0.882751	7.13206	7.30596	2.75586e-05	0.000545152	2.71905
FBXO43	-1.11291	4.81935	-7.29776	2.78218e-05	0.000549776	2.70907
GADD45A	1.3045	7.32924	7.29442	2.79298e-05	0.000551326	2.705
SNX7	1.49085	3.09775	7.29216	2.80029e-05	0.000552184	2.70225
CD14	1.17524	9.74867	7.28841	2.81252e-05	0.00055401	2.69768
TKTL1	-0.96609	4.21848	-7.287	2.81712e-05	0.000554331	2.69596
ADGRA2	1.16103	5.38301	7.28551	2.82199e-05	0.000554703	2.69415
KCNG1	1.03976	3.60059	7.27962	2.84137e-05	0.000556946	2.68696
HSDL2	-1.73129	6.85954	-7.27784	2.84723e-05	0.000556946	2.68479
ACOT9	0.840795	6.77134	7.2778	2.84738e-05	0.000556946	2.68474
SUMO2	0.841871	10.4787	7.27751	2.84834e-05	0.000556946	2.68438
HINT1	0.954541	8.38326	7.27684	2.85055e-05	0.000556946	2.68357
CYS1	0.852864	4.33869	7.27617	2.85276e-05	0.000556946	2.68275
ZNF493	1.45531	3.38983	7.27571	2.8543e-05	0.000556946	2.68219
STKLD1	-0.940741	3.67937	-7.27416	2.85946e-05	0.000557113	2.68029
RPS6KC1	0.84324	4.74214	7.27365	2.86113e-05	0.000557113	2.67968
SLC25A24	1.31796	6.34468	7.26924	2.87584e-05	0.000558225	2.67429
SEC24B	1.15307	6.21444	7.26892	2.87692e-05	0.000558225	2.6739
OLFML2A	-1.27526	4.74777	-7.26845	2.87848e-05	0.000558225	2.67333
RUNX1	1.23104	4.07355	7.26836	2.87881e-05	0.000558225	2.67321
EVI2A	1.25334	7.07432	7.26582	2.88733e-05	0.000559056	2.67011
GPI	0.926154	8.54779	7.26458	2.89147e-05	0.000559056	2.6686
TIMP2	1.22458	8.75017	7.2644	2.89208e-05	0.000559056	2.66838
RAB31	1.33172	8.50668	7.26062	2.90483e-05	0.000560939	2.66376
C11orf21	-1.09478	7.55591	-7.25919	2.90968e-05	0.000561174	2.66201
AIF1	-1.19122	9.07319	-7.25793	2.91392e-05	0.000561174	2.66048
DARS	0.944647	7.13732	7.2576	2.91507e-05	0.000561174	2.66006
AKR7A2	1.10152	7.14929	7.25473	2.9248e-05	0.000562466	2.65656
KRBA1	-0.730086	6.291	-7.25224	2.93332e-05	0.000563323	2.6535
TMEM259	1.48139	5.70277	7.25166	2.9353e-05	0.000563323	2.6528
PDE8B	-0.975802	2.95448	-7.25004	2.94083e-05	0.000563648	2.65082
MPP1	0.817651	9.3794	7.24879	2.94513e-05	0.000563648	2.64929
GALNT10	1.00123	6.4981	7.24852	2.94605e-05	0.000563648	2.64896
MT1B	0.869131	6.53294	7.24676	2.95209e-05	0.000564224	2.64681
SLC18A3	-2.06252	5.40666	-7.24477	2.95896e-05	0.00056469	2.64437
TMED2	1.21468	9.19115	7.24403	2.96149e-05	0.00056469	2.64347
HAGH	1.11949	8.8632	7.24265	2.96628e-05	0.00056469	2.64177
MAPK8IP3	0.996796	6.36321	7.24254	2.96664e-05	0.00056469	2.64164
DPY19L1	0.964045	4.74907	7.24067	2.97312e-05	0.000565347	2.63935
FEM1C	1.3953	5.58805	7.23885	2.97943e-05	0.000565971	2.63712
HECTD2	0.84493	2.51535	7.23546	2.99124e-05	0.000567316	2.63297
PSD	-0.875924	6.4693	-7.23488	2.99326e-05	0.000567316	2.63226
TOR4A	0.897137	6.69196	7.2342	2.99564e-05	0.000567316	2.63142
TMEM161A	0.729566	5.80228	7.23002	3.0103e-05	0.000569514	2.6263
CCDC151	0.877556	5.06096	7.22243	3.03711e-05	0.000573956	2.61698
HOXC9	0.844774	3.65787	7.22163	3.03993e-05	0.000573956	2.61601
SMAD2	1.27999	5.65348	7.21886	3.04978e-05	0.00057478	2.61261
DENND1C	-1.20006	5.91373	-7.21867	3.05045e-05	0.00057478	2.61238
NIPA2	1.15657	8.16797	7.21687	3.05688e-05	0.000575072	2.61017
UBXN1	0.747367	6.54888	7.21651	3.05817e-05	0.000575072	2.60972
FAM126B	0.98575	7.44363	7.21465	3.06483e-05	0.000575744	2.60744
ANKRD28	1.33073	5.3605	7.21322	3.06997e-05	0.00057613	2.60567
LCN9	-1.9021	3.6009	-7.20784	3.08936e-05	0.000579184	2.59906
FZR1	1.04107	4.96333	7.199	3.12149e-05	0.00058462	2.58819
RSPO2	-0.909325	3.75034	-7.1933	3.14239e-05	0.000587944	2.58118
MICALL2	0.936343	5.49227	7.18829	3.16088e-05	0.000590811	2.57502
RPS6KA3	1.02511	6.23446	7.18636	3.16803e-05	0.000591199	2.57265
TCF4	0.828407	5.98925	7.18602	3.16929e-05	0.000591199	2.57223
ITGB4	0.77364	4.75375	7.18165	3.18556e-05	0.00059354	2.56685
GPRC5A	0.777354	3.14887	7.18095	3.1882e-05	0.00059354	2.56598
NFE2L1	0.840765	6.80897	7.17947	3.19373e-05	0.000593976	2.56416
CSF3R	-1.56599	9.68754	-7.177	3.20302e-05	0.000595111	2.5611
ITGAV	0.823787	3.86195	7.17265	3.21942e-05	0.000597562	2.55574
ABHD5	1.3727	5.37401	7.1706	3.22717e-05	0.000597965	2.55321
CLSTN1	1.19993	5.77132	7.17038	3.228e-05	0.000597965	2.55294
OGFRL1	1.72312	5.00763	7.16468	3.24966e-05	0.000601126	2.54592
LOC100289580	-2.32544	5.10656	-7.1642	3.25151e-05	0.000601126	2.54532
NELL2	-1.16074	6.95774	-7.16221	3.25914e-05	0.00060118	2.54286
MRPL45	0.957283	5.78042	7.16169	3.2611e-05	0.00060118	2.54223
GOLGA6L9	-1.73504	4.58476	-7.1616	3.26147e-05	0.00060118	2.54211
PURA	1.03274	8.04346	7.15933	3.27018e-05	0.00060219	2.5393
ZC3H6	0.93529	4.92619	7.15709	3.27881e-05	0.000603184	2.53653
GPSM3	-1.57199	8.51287	-7.15522	3.28602e-05	0.000603839	2.53423
VMP1	1.83491	9.67364	7.15449	3.28884e-05	0.000603839	2.53332
ANKRA2	1.32916	5.86324	7.15194	3.2987e-05	0.000605053	2.53018
GPR3	-0.922893	3.8676	-7.15024	3.3053e-05	0.000605669	2.52808
PDGFC	1.26054	4.69219	7.14889	3.31055e-05	0.000606036	2.52641
NKX2-5	-1.38342	4.91657	-7.14702	3.31788e-05	0.000606522	2.52409
BBS9	0.835175	3.91534	7.14625	3.32088e-05	0.000606522	2.52314
KRT10	0.931272	7.14723	7.14569	3.32306e-05	0.000606522	2.52245
NDUFS5	0.828381	6.40676	7.14488	3.32621e-05	0.000606522	2.52145
CYP2A13	-1.43338	4.253	-7.14122	3.3406e-05	0.00060855	2.51692
SLC19A2	1.23088	4.04664	7.13994	3.34563e-05	0.000608871	2.51534
EMILIN1	0.763399	6.83389	7.13841	3.35166e-05	0.000609375	2.51344
ATP5PO	0.921038	9.15024	7.13705	3.35705e-05	0.000609761	2.51175
POGLUT2	1.44689	3.127	7.13472	3.36625e-05	0.000610191	2.50888
FOSB	0.753235	5.77544	7.13429	3.36799e-05	0.000610191	2.50834
SBNO2	0.726142	6.20044	7.13397	3.36923e-05	0.000610191	2.50795
PHLDB2	-1.69525	2.87366	-7.1318	3.37789e-05	0.000610602	2.50525
CHST15	1.49296	7.27808	7.13176	3.37805e-05	0.000610602	2.5052
SESTD1	1.26422	4.43941	7.13058	3.38272e-05	0.000610854	2.50375
ELK3	1.06383	5.98009	7.1277	3.39425e-05	0.00061141	2.50017
NRP1	-0.763569	3.6016	-7.12702	3.39695e-05	0.00061141	2.49934
PCNX1	1.43185	6.39216	7.12702	3.39696e-05	0.00061141	2.49934
ACBD7	-0.83436	3.99506	-7.12653	3.39891e-05	0.00061141	2.49873
ZEB1	1.06407	5.62295	7.12451	3.40702e-05	0.000612009	2.49623
AOC3	0.996698	4.39527	7.12407	3.4088e-05	0.000612009	2.49568
FRY	1.22502	6.001	7.12092	3.42149e-05	0.000613696	2.49178
HHLA3	-0.827726	3.6083	-7.11768	3.43458e-05	0.000615214	2.48776
CRYZL1	0.846224	4.39633	7.1172	3.43654e-05	0.000615214	2.48716
BACE1	0.829439	4.39939	7.11606	3.44117e-05	0.000615451	2.48575
MDK	-0.763792	5.87319	-7.11473	3.44657e-05	0.000615827	2.4841
PLEKHG3	0.897709	7.41968	7.11269	3.45488e-05	0.000615883	2.48157
WIPI1	1.33217	6.34942	7.11194	3.45794e-05	0.000615883	2.48064
SFTPA2	-0.758491	3.22103	-7.11148	3.45983e-05	0.000615883	2.48007
SLC25A12	1.45255	4.14979	7.11009	3.46552e-05	0.000615883	2.47834
GAPDH	0.872795	11.7369	7.11	3.46589e-05	0.000615883	2.47823
SPOCK2	-1.06677	6.89392	-7.1098	3.4667e-05	0.000615883	2.47798
DLL1	0.819647	5.27866	7.10826	3.473e-05	0.000616417	2.47607
DHRS4L2	1.0509	6.53621	7.10594	3.48254e-05	0.000617523	2.47319
RARA	-0.74399	6.22164	-7.10477	3.48735e-05	0.000617788	2.47174
SLC39A14	0.880182	3.84749	7.09417	3.53135e-05	0.000624988	2.45857
BFAR	1.19512	6.12933	7.08736	3.55994e-05	0.000629451	2.45009
BLOC1S6	1.12378	5.65548	7.08578	3.56658e-05	0.000630029	2.44813
ABCC8	-0.838392	4.66483	-7.08315	3.57772e-05	0.000631068	2.44486
MSRB3	1.17904	4.64648	7.08279	3.57923e-05	0.000631068	2.44441
ABRACL	1.15328	7.95319	7.0819	3.58303e-05	0.000631141	2.4433
FBXO30	1.05743	6.25478	7.07952	3.59315e-05	0.000632326	2.44033
PTER	1.19258	4.78295	7.078	3.59962e-05	0.000632868	2.43844
KIAA0930	-1.14537	7.52673	-7.07624	3.60712e-05	0.000633589	2.43626
IFRD1	0.855933	7.82793	7.07466	3.6139e-05	0.000634183	2.43428
COMMD2	1.00918	5.71597	7.06595	3.65138e-05	0.000640041	2.42344
PLBD1	1.21994	10.078	7.06532	3.65414e-05	0.000640041	2.42264
SRSF4	1.07121	8.45031	7.06004	3.67709e-05	0.000643457	2.41606
TOR1AIP1	0.90785	7.68282	7.05897	3.68178e-05	0.000643674	2.41472
F5	1.29312	5.27355	7.05544	3.69725e-05	0.000645773	2.41032
SERINC1	1.032	10.3222	7.04892	3.72597e-05	0.000649721	2.40219
NAA11	-0.941498	4.80855	-7.04873	3.72682e-05	0.000649721	2.40194
ZNF197	0.847425	2.80412	7.04421	3.74689e-05	0.000652548	2.3963
NOL4L-DT	-1.11335	4.96332	-7.04351	3.75003e-05	0.000652548	2.39542
ALDOA	0.757172	10.4772	7.04257	3.75422e-05	0.000652668	2.39425
CLIC1	0.865194	10.9817	7.03932	3.76875e-05	0.000654583	2.39019
DPCD	1.08139	5.13354	7.03771	3.77599e-05	0.000654723	2.38817
DTD1	1.16061	5.80069	7.03739	3.77744e-05	0.000654723	2.38777
P4HB	0.897032	8.70172	7.03638	3.78199e-05	0.000654723	2.3865
CALD1	1.18755	3.8686	7.03602	3.78359e-05	0.000654723	2.38606
ZFP30	0.984349	2.4981	7.03404	3.79252e-05	0.000654734	2.38358
PCNP	0.939735	8.57483	7.03339	3.79544e-05	0.000654734	2.38277
C9orf62	-1.16943	5.17129	-7.03315	3.79651e-05	0.000654734	2.38247
SGCA	-0.804435	5.90886	-7.03289	3.7977e-05	0.000654734	2.38214
ID1	0.9427	5.50382	7.02481	3.83441e-05	0.000659862	2.37203
EXOC3L2	-0.847699	5.57887	-7.02435	3.83651e-05	0.000659862	2.37146
OAT	1.01495	8.15311	7.02401	3.83805e-05	0.000659862	2.37103
SEMA4C	0.881602	6.15964	7.02324	3.84159e-05	0.000659862	2.37007
ANKRD12	1.06203	6.43514	7.02244	3.84527e-05	0.000659886	2.36906
TOP1MT	1.04178	5.35653	7.02033	3.85492e-05	0.000660758	2.36643
CD53	-1.03132	9.62384	-7.01979	3.85743e-05	0.000660758	2.36574
PELI2	-1.68369	6.28013	-7.01779	3.86661e-05	0.000661723	2.36324
FAM181A	-0.926641	5.28115	-7.01599	3.87494e-05	0.000662539	2.36098
PAPOLG	1.13731	5.76177	7.01488	3.88005e-05	0.000662807	2.3596
HSF2	0.727401	4.24565	7.0097	3.90411e-05	0.000666307	2.3531
CYP2E1	-1.06015	4.61283	-7.00645	3.91929e-05	0.000668286	2.34902
SF3B6	1.24354	7.93015	7.00444	3.9287e-05	0.000669278	2.3465
TMEM116	-0.814689	5.36061	-6.99979	3.95057e-05	0.000671318	2.34066
FBXO33	1.23111	6.56637	6.99958	3.95157e-05	0.000671318	2.3404
PRORP	0.860769	6.03854	6.99886	3.95496e-05	0.000671318	2.3395
RPS4Y1	1.61484	7.84069	6.99884	3.95507e-05	0.000671318	2.33947
UTS2R	-0.965349	6.49493	-6.99744	3.96167e-05	0.000671827	2.33771
BLVRB	0.819886	9.52739	6.99656	3.96581e-05	0.000671919	2.33662
CTXN1	-0.843235	5.78832	-6.99167	3.98909e-05	0.00067508	2.33047
RPL18	0.900486	11.5218	6.99094	3.99257e-05	0.00067508	2.32955
VWC2	1.6896	4.47343	6.99036	3.99533e-05	0.00067508	2.32882
RNF13	1.61615	8.40401	6.98754	4.00881e-05	0.000676321	2.32528
UQCRQ	0.876073	6.77604	6.98731	4.00992e-05	0.000676321	2.32499
NPTN	1.07719	7.86722	6.98297	4.03078e-05	0.000679005	2.31953
GNAQ	1.18369	6.51423	6.98224	4.03429e-05	0.000679005	2.31862
ITGB1	1.05234	7.0057	6.98153	4.03775e-05	0.000679005	2.31772
PCOLCE2	0.865516	4.22488	6.98098	4.0404e-05	0.000679005	2.31703
SEMA5A	0.765169	3.53892	6.97789	4.05535e-05	0.000680204	2.31315
KBTBD2	1.04127	6.55814	6.97735	4.058e-05	0.000680204	2.31246
LYG2	-0.970055	4.05429	-6.97723	4.05855e-05	0.000680204	2.31232
B3GNT9	-1.06744	5.80629	-6.9765	4.06212e-05	0.000680204	2.31139
TMEM263	0.976955	6.08356	6.96683	4.10941e-05	0.000687506	2.29923
MSL2	1.39747	6.08754	6.96362	4.12528e-05	0.000689446	2.29517
SYN1	-0.841521	4.71435	-6.96299	4.1284e-05	0.000689446	2.29438
MPG	1.08829	6.82857	6.96184	4.13408e-05	0.000689778	2.29293
PAICS	1.53675	5.42029	6.95914	4.14746e-05	0.000691392	2.28954
CDH19	0.756632	2.84785	6.95749	4.15569e-05	0.000691686	2.28745
PFKFB3	0.779894	5.95549	6.95722	4.15702e-05	0.000691686	2.28712
DMAC2L	0.953399	5.1623	6.95656	4.16035e-05	0.000691686	2.28627
GPN2	-0.949898	7.36772	-6.95537	4.16625e-05	0.00069205	2.28479
MITF	0.781797	4.45524	6.95441	4.17108e-05	0.000692236	2.28357
EVL	0.926601	7.46705	6.94875	4.19949e-05	0.000696331	2.27643
SLC4A8	-1.03173	3.22464	-6.94735	4.20654e-05	0.000696769	2.27467
GBP6	-0.72615	3.38611	-6.94675	4.2096e-05	0.000696769	2.2739
SPATA7	0.818764	3.57334	6.94538	4.21653e-05	0.000697297	2.27218
C4orf47	0.808742	3.56697	6.9437	4.22503e-05	0.000697627	2.27006
SMARCA5	1.03639	6.62188	6.94351	4.226e-05	0.000697627	2.26982
LTF	-0.84665	6.65713	-6.94211	4.23309e-05	0.000698179	2.26805
IER5	0.822398	7.03334	6.94122	4.23762e-05	0.00069831	2.26693
NR4A3	0.762745	3.53223	6.93995	4.24408e-05	0.000698756	2.26533
CMTM3	0.78505	8.03586	6.93193	4.2852e-05	0.00070487	2.25519
GPR155	1.14733	6.25449	6.93124	4.28877e-05	0.00070487	2.25432
LINC00839	1.00753	3.28621	6.92907	4.29996e-05	0.000705769	2.25158
IGHA2	-1.03562	8.24946	-6.92872	4.30181e-05	0.000705769	2.25112
CUL4A	0.734533	6.79076	6.92488	4.32168e-05	0.000708406	2.24628
RPL22L1	0.811032	5.51203	6.92232	4.33504e-05	0.000709677	2.24304
RPS28	1.08809	11.3263	6.92194	4.33704e-05	0.000709677	2.24255
DUOXA1	-1.22366	5.22878	-6.91906	4.35206e-05	0.000711135	2.23891
TMA16	1.24803	3.50982	6.91877	4.35357e-05	0.000711135	2.23855
IMPDH2	0.849485	8.07973	6.91706	4.36255e-05	0.00071184	2.23638
PIWIL4	0.982515	5.14451	6.9165	4.36552e-05	0.00071184	2.23567
RELCH	1.3011	5.20497	6.91457	4.37569e-05	0.000712188	2.23322
EPN1	0.823309	8.72049	6.91455	4.37579e-05	0.000712188	2.2332
MSANTD1	-0.869662	3.89974	-6.91392	4.37911e-05	0.000712188	2.2324
FMOD	0.962564	6.15045	6.91241	4.38708e-05	0.000712771	2.23049
CCDC57	-0.801431	6.07098	-6.91173	4.39065e-05	0.000712771	2.22963
RASA3	1.72237	6.37485	6.91107	4.39416e-05	0.000712771	2.22879
RSPH9	-0.784153	4.78943	-6.90765	4.4123e-05	0.000715091	2.22446
TIMELESS	0.965735	4.34491	6.906	4.42107e-05	0.000715892	2.22237
TAS2R43	-0.914247	3.23952	-6.90433	4.43e-05	0.000716714	2.22025
SEC61B	0.775949	9.88863	6.90268	4.43884e-05	0.000717522	2.21816
METTL25	1.55653	4.75238	6.90155	4.44489e-05	0.000717878	2.21673
NPTX1	-0.829422	4.32169	-6.89906	4.45824e-05	0.000719412	2.21357
MCOLN3	0.989384	2.71132	6.89695	4.46961e-05	0.000720434	2.21089
KDM5B	1.03074	5.31984	6.89645	4.4723e-05	0.000720434	2.21026
ITIH6	0.756712	5.32583	6.88665	4.52549e-05	0.000727902	2.19783
ITPRIPL2	1.08859	6.47872	6.88648	4.52646e-05	0.000727902	2.1976
MTRF1L	1.06191	4.90207	6.88513	4.53384e-05	0.00072846	2.19589
TASOR2	1.405	5.28077	6.8815	4.55375e-05	0.000730447	2.19129
SPOCK3	-1.06963	2.34029	-6.88145	4.55404e-05	0.000730447	2.19122
RBM45	1.00718	5.99434	6.87969	4.56372e-05	0.000731372	2.18898
TMEM107	1.19059	6.13376	6.87754	4.5756e-05	0.000732646	2.18625
DYNLT1	0.963963	8.76531	6.87639	4.58196e-05	0.000733035	2.18479
DNAJB6	1.12536	7.48866	6.87462	4.59176e-05	0.000733973	2.18255
CCDC12	-0.982125	7.37365	-6.87071	4.61352e-05	0.000736821	2.17757
TIPRL	1.19944	5.48866	6.86609	4.63939e-05	0.000740319	2.17169
DHRS13	-1.36333	7.44533	-6.86408	4.6507e-05	0.000741488	2.16914
MEIS2	0.80136	3.64027	6.86262	4.65893e-05	0.000742167	2.16727
ZNF415	0.74126	3.14414	6.85988	4.67441e-05	0.000743997	2.16379
DOCK4	1.06009	3.38832	6.85852	4.68215e-05	0.000744593	2.16205
BRI3	0.964719	6.44537	6.85621	4.69525e-05	0.00074604	2.15911
NUTM2G	-1.4973	3.12863	-6.85376	4.70919e-05	0.00074762	2.15599
CLPX	0.793132	4.94423	6.85238	4.71708e-05	0.000748235	2.15423
GSTT1	1.81356	5.63712	6.84358	4.76768e-05	0.000755402	2.14301
TMEM173	0.90441	7.3231	6.84186	4.77764e-05	0.000755402	2.14082
ABHD15	0.8188	5.45491	6.84158	4.77929e-05	0.000755402	2.14046
PSAP	0.834798	11.6108	6.84144	4.78005e-05	0.000755402	2.14029
NDUFB4	0.817294	9.15588	6.8398	4.78957e-05	0.000755402	2.1382
ELMOD3	-0.833047	5.39552	-6.83961	4.79071e-05	0.000755402	2.13795
MYDGF	0.884134	7.98853	6.839	4.79424e-05	0.000755402	2.13717
SLC35F5	0.918442	4.58725	6.83893	4.79466e-05	0.000755402	2.13708
PABPC1	0.988298	11.7174	6.83728	4.80424e-05	0.000755832	2.13498
BNIP3	1.2316	5.41324	6.83634	4.80972e-05	0.000755832	2.13378
RPL6	0.920151	10.7682	6.83569	4.81357e-05	0.000755832	2.13294
SLC39A9	0.875633	3.37806	6.83499	4.81761e-05	0.000755832	2.13206
JMJD4	0.775228	5.2282	6.83444	4.82083e-05	0.000755832	2.13136
CCDC50	-1.58413	5.70212	-6.83429	4.8217e-05	0.000755832	2.13117
BAG2	1.0107	4.38909	6.83077	4.84241e-05	0.000757811	2.12666
COL10A1	-0.714705	3.57367	-6.83076	4.84245e-05	0.000757811	2.12665
UBE2D2	1.42167	7.77053	6.82641	4.8681e-05	0.000761186	2.12109
A4GALT	0.789708	4.19662	6.82339	4.88598e-05	0.000763342	2.11724
CBX6	1.29315	5.88697	6.82066	4.90223e-05	0.000765241	2.11375
OXR1	1.6222	5.07778	6.81969	4.908e-05	0.000765501	2.11251
CYP4F22	-1.0534	5.35326	-6.81544	4.93346e-05	0.000768628	2.10707
CHSY1	0.881316	5.67309	6.81497	4.9363e-05	0.000768628	2.10647
CLDN4	-1.00778	5.47394	-6.81158	4.95668e-05	0.000771159	2.10213
EPAS1	0.788865	5.60423	6.81012	4.96549e-05	0.000771885	2.10026
YWHAG	1.2156	5.61717	6.8073	4.98255e-05	0.000773892	2.09666
GABARAPL2	0.975287	9.70678	6.80567	4.99248e-05	0.000774789	2.09457
SLC44A1	0.897832	7.33968	6.8021	5.0142e-05	0.000777514	2.09
ARAP3	0.802333	5.11396	6.7987	5.03504e-05	0.000779089	2.08564
IQCB1	1.55894	6.1642	6.79767	5.04137e-05	0.000779089	2.08432
ANGPTL5	1.20034	2.77057	6.79765	5.04147e-05	0.000779089	2.0843
COL27A1	-0.980686	4.3027	-6.79748	5.04254e-05	0.000779089	2.08407
MMP28	-1.24548	5.46003	-6.79704	5.04524e-05	0.000779089	2.08351
SLC35A1	0.899377	5.85727	6.79263	5.0724e-05	0.000782635	2.07786
NOL3	0.909305	6.10294	6.79155	5.07908e-05	0.000783017	2.07648
ECM2	0.828239	3.46987	6.79069	5.08445e-05	0.000783198	2.07537
IER3	1.06408	6.57177	6.7888	5.09616e-05	0.000784355	2.07295
ZC3H7B	1.25298	6.06515	6.78811	5.10045e-05	0.000784367	2.07206
ODF3	-0.853936	4.11186	-6.78346	5.12947e-05	0.000788024	2.0661
TMEM198B	0.728959	6.10225	6.78295	5.13268e-05	0.000788024	2.06544
TBC1D5	1.31998	6.99083	6.78004	5.15091e-05	0.000790173	2.06171
GNA12	0.996213	5.72662	6.77706	5.16967e-05	0.0007924	2.05789
RPE	1.06513	5.02228	6.77581	5.17761e-05	0.000792965	2.05627
CCL24	-0.928248	5.56089	-6.77095	5.20842e-05	0.000797029	2.05003
MDH1	1.01099	8.74475	6.76935	5.21858e-05	0.00079793	2.04798
TSNARE1	-1.40106	3.39619	-6.76681	5.2348e-05	0.000799754	2.04472
FOLR3	-1.20092	7.10089	-6.76065	5.27442e-05	0.000805147	2.03679
SPNS2	1.05316	5.39318	6.75847	5.28849e-05	0.000806232	2.03399
SCX	0.733544	5.36422	6.75783	5.29261e-05	0.000806232	2.03317
GZMM	-1.04927	7.74422	-6.75754	5.29449e-05	0.000806232	2.0328
ANKRD9	1.21924	6.557	6.75415	5.31654e-05	0.000808331	2.02843
AGPAT5	1.71229	4.85751	6.75363	5.31993e-05	0.000808331	2.02776
GASK1A	-0.688041	3.49247	-6.75342	5.32127e-05	0.000808331	2.02749
CDK16	1.11109	5.55055	6.75273	5.32579e-05	0.000808359	2.0266
CAMK1D	1.10642	6.72379	6.75149	5.33387e-05	0.000808579	2.025
SNORA71A	-0.838527	4.29932	-6.75113	5.3362e-05	0.000808579	2.02455
RNF130	1.05542	9.87253	6.74987	5.34444e-05	0.000808579	2.02292
MRPS24	0.79299	8.1848	6.74969	5.34565e-05	0.000808579	2.02268
SSTR3	-0.715841	6.01664	-6.748	5.3567e-05	0.000808579	2.02051
TMEM109	1.06717	7.42874	6.74739	5.36069e-05	0.000808579	2.01973
NDUFB3	1.01727	7.02722	6.74676	5.36484e-05	0.000808579	2.01891
ANTXR1	0.931755	3.57869	6.74636	5.36748e-05	0.000808579	2.0184
SEH1L	1.04584	5.15058	6.74612	5.36906e-05	0.000808579	2.01809
C3	-0.786466	3.61577	-6.74589	5.37059e-05	0.000808579	2.01779
RAB22A	1.79012	6.37527	6.74453	5.37954e-05	0.000809274	2.01604
POMT2	0.735514	4.18542	6.74307	5.38917e-05	0.000810069	2.01416
CPT1C	0.769743	4.47971	6.73903	5.41591e-05	0.000813433	2.00895
ZNF654	1.36709	5.3209	6.73816	5.42168e-05	0.000813645	2.00783
XCR1	-1.35249	5.63017	-6.73434	5.4471e-05	0.000816802	2.00291
GNG7	-0.798912	5.95577	-6.73221	5.46136e-05	0.000818076	2.00016
GPC5	-1.09812	2.6675	-6.73176	5.46436e-05	0.000818076	1.99958
PERP	1.10217	4.74234	6.73038	5.47365e-05	0.000818809	1.9978
CLN5	1.26319	5.67045	6.7292	5.48156e-05	0.000819335	1.99628
C8orf31	0.795552	4.24967	6.72796	5.48989e-05	0.000819923	1.99468
SLAIN2	0.903599	5.77451	6.72672	5.49824e-05	0.000820342	1.99308
HNRNPCL1	0.94246	2.70189	6.72624	5.50149e-05	0.000820342	1.99246
PRKAR1A	1.27618	7.5728	6.72491	5.51047e-05	0.000821025	1.99075
JMJD1C	1.60318	7.1529	6.72276	5.52505e-05	0.00082254	1.98797
FNDC3B	0.806912	6.3229	6.71974	5.54559e-05	0.000824935	1.98406
HOXC6	1.20648	3.96343	6.7191	5.54998e-05	0.000824935	1.98323
PCTP	1.0616	7.31636	6.71845	5.55441e-05	0.000824935	1.98239
AMN	-1.04508	6.43244	-6.71606	5.57072e-05	0.0008267	1.97931
ISY1	1.17288	6.82852	6.71522	5.57648e-05	0.000826897	1.97822
GAPT	-2.71436	6.85976	-6.71309	5.59108e-05	0.00082763	1.97547
CUX1	1.08023	6.32626	6.71298	5.59184e-05	0.00082763	1.97533
PCP2	-0.95672	5.02661	-6.71256	5.59473e-05	0.00082763	1.97478
MTDH	0.978776	7.47615	6.71042	5.60947e-05	0.000829152	1.97202
C1QTNF3	1.0055	3.44766	6.70946	5.61611e-05	0.000829477	1.97077
CCDC82	1.3228	5.34496	6.70782	5.62743e-05	0.000829586	1.96866
GSDME	0.999945	3.45661	6.70766	5.62854e-05	0.000829586	1.96845
DENND5B	0.7767	3.02444	6.70738	5.63046e-05	0.000829586	1.96809
SBF2	1.24407	5.85807	6.70678	5.63464e-05	0.000829586	1.96731
DUSP1	0.911011	8.66562	6.70424	5.65223e-05	0.000830266	1.96403
LINC00632	-1.17871	4.35091	-6.704	5.65391e-05	0.000830266	1.96372
LINC01554	-0.863524	5.32275	-6.70363	5.65647e-05	0.000830266	1.96324
PCOLCE	0.829528	7.51366	6.70294	5.66126e-05	0.000830266	1.96235
HOXB2	1.0865	5.89457	6.70291	5.66151e-05	0.000830266	1.96231
USP33	1.04035	6.32145	6.69478	5.71844e-05	0.000836802	1.95178
CASP3	0.786855	5.85896	6.69436	5.72139e-05	0.000836802	1.95124
PLS3	1.26792	3.35625	6.69409	5.72328e-05	0.000836802	1.95089
C9orf131	-0.766905	4.28108	-6.69337	5.72838e-05	0.000836802	1.94996
PIK3R2	1.35225	6.75419	6.69273	5.73292e-05	0.000836802	1.94912
WNT3A	-1.23394	5.34574	-6.69271	5.733e-05	0.000836802	1.94911
EWSR1	0.988255	6.92678	6.68889	5.76006e-05	0.000840096	1.94415
ALDH1A1	-1.09319	5.69599	-6.68408	5.79434e-05	0.000842778	1.93791
ZNF706	1.04252	6.11043	6.684	5.79487e-05	0.000842778	1.93782
MOB1B	1.05504	5.42501	6.68359	5.79777e-05	0.000842778	1.93729
FAM149A	-0.714109	4.2043	-6.68353	5.79826e-05	0.000842778	1.9372
SPTB	-1.69991	4.62421	-6.68268	5.80429e-05	0.000842778	1.93611
GNS	1.33047	8.46884	6.6825	5.80557e-05	0.000842778	1.93588
IFFO2	1.8414	5.75987	6.67393	5.86731e-05	0.000850503	1.92475
KHDRBS1	0.769164	8.33749	6.67358	5.86978e-05	0.000850503	1.92431
GSAP	0.979916	6.61987	6.67322	5.87246e-05	0.000850503	1.92383
TMEM176B	-1.12638	6.82583	-6.67239	5.87841e-05	0.000850706	1.92276
MKRN1	1.2577	9.61734	6.67166	5.88371e-05	0.000850811	1.92181
STX1A	0.745468	4.91114	6.67102	5.88841e-05	0.000850832	1.92097
CLIC6	1.43291	2.87667	6.66953	5.89925e-05	0.00085121	1.91904
ITPRIP	1.22678	7.13534	6.66854	5.90643e-05	0.00085121	1.91776
JAM2	1.34639	3.13895	6.6684	5.90744e-05	0.00085121	1.91758
RRM1	1.20739	5.68507	6.6679	5.91108e-05	0.00085121	1.91693
RAB42	0.785426	5.2742	6.66747	5.91426e-05	0.00085121	1.91637
TCN2	-0.958237	6.7098	-6.6669	5.9184e-05	0.00085121	1.91563
CSPG5	-0.865045	4.11645	-6.6657	5.92717e-05	0.000851814	1.91407
GOLGA7B	-1.14525	5.10277	-6.66454	5.9357e-05	0.000852383	1.91256
MGARP	1.23577	3.33708	6.66188	5.95518e-05	0.000854522	1.90911
TLL1	1.02617	2.6367	6.66124	5.95994e-05	0.000854548	1.90827
AKAP13	1.13786	6.63951	6.66007	5.96855e-05	0.000855125	1.90675
FBN1	0.775357	2.85742	6.65895	5.97683e-05	0.000855655	1.9053
FAM20A	-0.809068	3.98393	-6.65818	5.98251e-05	0.000855811	1.9043
BMP4	0.965505	4.94794	6.65668	5.99362e-05	0.000856743	1.90235
IL7R	-0.982342	6.31806	-6.65572	6.00072e-05	0.000857102	1.9011
CNKSR1	1.3341	3.55123	6.65431	6.01115e-05	0.00085727	1.89927
SEMA3E	1.08413	2.77695	6.65384	6.01471e-05	0.00085727	1.89865
C1GALT1C1	0.981671	6.14913	6.6537	6.01568e-05	0.00085727	1.89848
FASTK	0.854543	6.7878	6.6525	6.02467e-05	0.000857895	1.89691
GIPC1	1.12519	6.28257	6.65165	6.031e-05	0.000857961	1.89581
ALX4	-1.10552	4.78844	-6.6512	6.03434e-05	0.000857961	1.89522
MINPP1	1.07137	6.27313	6.64826	6.05633e-05	0.000860433	1.8914
TFDP1	1.06807	6.73453	6.64221	6.10181e-05	0.000866234	1.88353
PRRC2B	-0.765915	6.07345	-6.64078	6.11264e-05	0.000867111	1.88166
FZD1	1.34134	5.15077	6.63998	6.11869e-05	0.00086731	1.88062
ITGAE	0.774661	7.47325	6.63598	6.14907e-05	0.000870955	1.87541
WDR70	0.717568	6.48522	6.63497	6.15674e-05	0.00087138	1.8741
HNRNPA1	1.23289	9.417	6.63406	6.16372e-05	0.000871706	1.87291
YIPF4	1.11395	5.79299	6.63054	6.19067e-05	0.000874854	1.86832
RIPK3	-0.895584	5.72619	-6.62602	6.22545e-05	0.000879104	1.86243
OAS3	-0.921988	6.46724	-6.62383	6.24236e-05	0.000880824	1.85957
CGREF1	0.703517	3.55435	6.62254	6.25237e-05	0.000881569	1.85789
TOP2B	0.977401	8.35975	6.61965	6.27482e-05	0.000884068	1.85412
SIAH2	1.72753	8.70256	6.61826	6.28567e-05	0.000884927	1.8523
OLFML2B	0.763413	5.77922	6.61441	6.31577e-05	0.000887489	1.84727
KIF5C	0.943197	3.44431	6.61395	6.31933e-05	0.000887489	1.84668
C1orf54	0.813067	4.25314	6.61391	6.31967e-05	0.000887489	1.84663
REV3L	0.987044	5.60631	6.6135	6.32289e-05	0.000887489	1.84609
FAM78B	-0.711371	4.56645	-6.61269	6.32924e-05	0.000887648	1.84503
PDIA5	0.685367	5.89953	6.61159	6.33792e-05	0.000887648	1.84359
SYCE3	-1.28972	4.48181	-6.61154	6.3383e-05	0.000887648	1.84353
POLI	0.921175	4.71286	6.61084	6.34378e-05	0.000887748	1.84262
H2AFV	0.879404	6.81955	6.60959	6.35366e-05	0.000887768	1.84098
SEC14L1	0.835995	8.11288	6.60946	6.35469e-05	0.000887768	1.84081
NLN	0.967384	3.36838	6.60872	6.36055e-05	0.000887768	1.83984
LAMA4	0.721615	4.34143	6.60841	6.36296e-05	0.000887768	1.83944
ACHE	-1.04077	4.85076	-6.60686	6.37525e-05	0.000888818	1.83742
HIST3H3	0.832023	6.50401	6.60552	6.38583e-05	0.000889629	1.83567
ZC3H10	-1.20424	6.51845	-6.60388	6.39887e-05	0.000890781	1.83352
IMPDH1	0.825324	8.26919	6.60047	6.42601e-05	0.000893891	1.82907
CCDC9	1.22535	7.47979	6.59807	6.4452e-05	0.000895893	1.82593
LOC100133286	-0.976383	3.61967	-6.59545	6.46627e-05	0.000897848	1.8225
DR1	1.56102	6.45493	6.5951	6.46908e-05	0.000897848	1.82205
PPFIA1	0.893933	5.34245	6.59453	6.47371e-05	0.000897848	1.82129
CFAP36	0.701283	5.16072	6.59346	6.48226e-05	0.000898366	1.8199
UBR3	1.68679	4.46428	6.59121	6.50048e-05	0.000899705	1.81695
RPS15A	1.03716	9.57817	6.59076	6.5041e-05	0.000899705	1.81636
FPGT	0.771061	2.80079	6.59011	6.50933e-05	0.000899705	1.81552
UBE2H	1.08579	6.50616	6.58988	6.51121e-05	0.000899705	1.81522
P3H3	0.688207	6.04342	6.58455	6.55458e-05	0.000905027	1.80823
ADAL	1.00022	3.32526	6.58303	6.56701e-05	0.000906073	1.80624
MFSD6	1.00937	5.64259	6.582	6.57541e-05	0.000906325	1.80489
YWHAB	0.91282	10.0756	6.58119	6.58201e-05	0.000906325	1.80384
PLXDC2	0.842967	6.78437	6.58102	6.58341e-05	0.000906325	1.80361
COX7A2	0.839918	9.29776	6.57788	6.60923e-05	0.000909208	1.7995
SNCB	-1.06971	5.10277	-6.57593	6.62529e-05	0.000910652	1.79695
CHI3L1	-1.42269	8.83861	-6.57459	6.63636e-05	0.000910652	1.79519
DOCK11	1.62864	8.32363	6.57434	6.63848e-05	0.000910652	1.79485
AP3S2	1.06592	6.1708	6.57424	6.63925e-05	0.000910652	1.79473
ACYP1	0.863855	5.46561	6.56815	6.68988e-05	0.000916565	1.78674
ZNF574	-0.936851	6.81909	-6.56787	6.69219e-05	0.000916565	1.78637
RAP1GDS1	0.770922	6.12033	6.56608	6.70718e-05	0.000917571	1.78402
MAGEC1	-1.21459	3.18196	-6.56517	6.71481e-05	0.000917571	1.78283
ACVR1	0.990853	5.57458	6.56472	6.71855e-05	0.000917571	1.78224
TIMM9	0.929172	6.12582	6.56448	6.72055e-05	0.000917571	1.78193
IQSEC1	0.81534	7.37152	6.56401	6.72447e-05	0.000917571	1.78131
NUP37	0.94644	5.3261	6.56347	6.72905e-05	0.000917571	1.7806
FOXD1	0.91586	3.56803	6.56068	6.75249e-05	0.000920094	1.77694
FPR2	-1.2513	8.59879	-6.55934	6.76378e-05	0.000920127	1.77518
ADAM11	-0.905387	4.60703	-6.55915	6.76538e-05	0.000920127	1.77493
TMEM101	0.776011	6.43564	6.55848	6.77105e-05	0.000920127	1.77405
RAB1A	0.958148	8.35531	6.55832	6.77246e-05	0.000920127	1.77383
ZBTB41	1.06263	5.50496	6.55595	6.79252e-05	0.000922181	1.77072
CSNK1E	0.712676	6.42062	6.55445	6.80521e-05	0.000923232	1.76876
ARPC1B	0.710078	10.0813	6.55232	6.82335e-05	0.00092502	1.76596
ADAMTS7	-0.847195	5.0451	-6.54789	6.86118e-05	0.000929474	1.76014
LSM8	1.28503	5.04967	6.54421	6.89287e-05	0.000933089	1.75529
NCSTN	0.823294	7.2076	6.54008	6.92851e-05	0.000937232	1.74987
H1FX-AS1	-1.22213	4.4772	-6.5345	6.97708e-05	0.0009417	1.74252
COPB2	0.822653	7.44966	6.53426	6.97916e-05	0.0009417	1.7422
SGCB	1.1646	3.60624	6.53405	6.98097e-05	0.0009417	1.74193
RPTOR	0.70284	4.62415	6.53346	6.98618e-05	0.0009417	1.74115
C1orf116	-1.23092	5.6863	-6.53299	6.99027e-05	0.0009417	1.74053
PBRM1	1.14237	5.14774	6.53281	6.99182e-05	0.0009417	1.7403
CUL4B	0.733955	7.02545	6.52968	7.01925e-05	0.000944119	1.73618
LARP7	1.17697	5.96051	6.52961	7.0199e-05	0.000944119	1.73608
THOP1	0.650421	6.38543	6.5267	7.04549e-05	0.000946877	1.73225
RPL19	0.995389	12.5438	6.52352	7.07358e-05	0.000949968	1.72807
APOL1	-0.652028	7.02326	-6.52167	7.09004e-05	0.000951494	1.72562
MORC4	0.70469	3.85605	6.51869	7.1166e-05	0.000954372	1.72169
SLC25A25	0.829142	4.47171	6.51789	7.12369e-05	0.000954636	1.72064
NEGR1	-0.815745	3.12856	-6.51517	7.14805e-05	0.000957189	1.71705
PCCB	0.910862	5.20322	6.51462	7.153e-05	0.000957189	1.71632
PTGER2	1.38369	6.9025	6.51353	7.16271e-05	0.0009578	1.71489
KIDINS220	0.820642	5.77517	6.5128	7.16929e-05	0.000957994	1.71393
BID	0.743504	7.40693	6.50982	7.19611e-05	0.000960207	1.71
ABL1	0.851237	5.16768	6.5095	7.19906e-05	0.000960207	1.70957
SAPCD2	-0.913898	4.12169	-6.5084	7.20896e-05	0.000960207	1.70812
TM7SF3	1.35634	5.90493	6.5067	7.22436e-05	0.000960207	1.70588
CALCOCO2	0.881743	6.58617	6.5066	7.22532e-05	0.000960207	1.70574
KDELR1	0.85372	6.62266	6.50612	7.22962e-05	0.000960207	1.70511
SGTA	-0.807613	5.8086	-6.50589	7.23168e-05	0.000960207	1.70481
TBC1D28	-1.30272	4.46147	-6.50506	7.23925e-05	0.000960207	1.70371
DIXDC1	1.12212	3.71031	6.50412	7.24776e-05	0.000960207	1.70247
STX8	0.741502	7.04985	6.50388	7.25001e-05	0.000960207	1.70215
BUD13	0.85079	5.82999	6.5031	7.25708e-05	0.000960207	1.70112
SRP9	1.26949	7.79687	6.50261	7.26156e-05	0.000960207	1.70047
SYT5	-0.892763	6.69105	-6.50236	7.26386e-05	0.000960207	1.70014
PLEKHA3	1.36918	6.48853	6.50201	7.26704e-05	0.000960207	1.69968
DICER1	1.09988	7.15568	6.50138	7.27278e-05	0.000960207	1.69885
PPP1R16A	0.899902	5.14616	6.50117	7.27472e-05	0.000960207	1.69857
SULF2	0.974769	9.21566	6.50073	7.27872e-05	0.000960207	1.69799
ADGRA3	0.744267	3.22128	6.50039	7.28185e-05	0.000960207	1.69754
PLA2G6	-0.802499	5.98035	-6.49896	7.29491e-05	0.000960207	1.69565
AKTIP	0.841585	4.36364	6.49874	7.29695e-05	0.000960207	1.69536
INO80E	0.749254	5.84394	6.49862	7.29801e-05	0.000960207	1.69521
TMEM19	1.02627	5.57311	6.4985	7.2991e-05	0.000960207	1.69505
SPTBN2	-0.989666	6.03181	-6.49746	7.30868e-05	0.00096079	1.69367
SNAP23	0.983448	7.63035	6.49548	7.32685e-05	0.000962501	1.69106
TGM7	-0.842812	3.65149	-6.49439	7.3369e-05	0.000963143	1.68961
XPO7	1.03941	7.90369	6.49287	7.35093e-05	0.000964306	1.6876
OGA	1.01592	8.77392	6.49209	7.35815e-05	0.000964575	1.68657
ARHGAP9	0.978568	6.92843	6.48848	7.39155e-05	0.000967764	1.68181
GNG11	1.11277	7.29848	6.48834	7.39286e-05	0.000967764	1.68162
NAIP	1.5543	6.50674	6.48744	7.40128e-05	0.000968187	1.68042
TNFSF4	0.902196	4.33794	6.48608	7.41394e-05	0.000969164	1.67862
HDGFL3	0.839056	4.58177	6.4846	7.42775e-05	0.000970289	1.67667
PLXNA3	1.08147	6.68454	6.48361	7.43694e-05	0.000970809	1.67537
IKZF4	1.18959	4.52073	6.48256	7.44683e-05	0.000970912	1.67397
NPDC1	0.953621	5.71305	6.48242	7.44813e-05	0.000970912	1.67378
ATP5MD	0.797702	8.27726	6.47867	7.48334e-05	0.000974309	1.66882
MYOC	-1.06194	3.28519	-6.47831	7.48672e-05	0.000974309	1.66835
NXF3	-1.03119	5.36948	-6.47798	7.48986e-05	0.000974309	1.66791
RNF144B	1.69992	5.61209	6.47553	7.51301e-05	0.000976181	1.66466
HECA	1.07733	9.14772	6.47535	7.51472e-05	0.000976181	1.66442
TPRA1	1.07482	5.321	6.47251	7.5416e-05	0.000978991	1.66066
MGAT2	1.474	6.34863	6.47132	7.5529e-05	0.000979776	1.65909
TMEM59L	-1.11414	6.62077	-6.47024	7.56323e-05	0.000980434	1.65765
TMCC1	0.866868	6.21265	6.46715	7.59267e-05	0.000983567	1.65356
LUC7L	0.743458	6.17626	6.46608	7.6029e-05	0.000984209	1.65215
CHRAC1	1.04149	5.64082	6.46493	7.61391e-05	0.000984951	1.65062
CDKN3	0.774242	3.25538	6.46375	7.6253e-05	0.00098574	1.64905
NXT2	1.21442	4.38347	6.46169	7.64506e-05	0.000987611	1.64633
ATG5	1.07758	5.96773	6.45882	7.67276e-05	0.000989978	1.64252
HDHD5	0.75231	7.08258	6.45846	7.67633e-05	0.000989978	1.64203
C9orf64	-0.890969	5.5016	-6.45815	7.67931e-05	0.000989978	1.64162
HERC5	-0.686071	7.64092	-6.45625	7.69773e-05	0.000991668	1.6391
MIF	0.787279	9.48467	6.4554	7.70599e-05	0.000992046	1.63798
SERF1A	1.03131	4.37375	6.4543	7.71663e-05	0.000992731	1.63652
MOXD1	0.96266	4.22818	6.4532	7.72738e-05	0.00099302	1.63506
OAZ1	0.760961	12.7956	6.45258	7.73347e-05	0.00099302	1.63423
NACC1	1.08716	4.17248	6.45243	7.73485e-05	0.00099302	1.63404
COX17	0.681634	7.80033	6.45185	7.74053e-05	0.000993067	1.63327
TRMT61B	1.053	5.0421	6.44683	7.78973e-05	0.00099849	1.6266
SYTL2	0.787442	5.40892	6.44645	7.79351e-05	0.00099849	1.62609
ANKH	1.35812	6.43286	6.44544	7.80346e-05	0.000999079	1.62475
RPL7	1.01752	9.39527	6.44339	7.82365e-05	0.00100068	1.62203
MX2	-1.05655	8.56299	-6.44308	7.8267e-05	0.00100068	1.62162
FERMT2	1.01742	3.65423	6.4423	7.83442e-05	0.00100098	1.62059
COLEC12	0.775489	4.50987	6.44168	7.84052e-05	0.00100108	1.61977
CILP	1.08996	4.46827	6.44099	7.8474e-05	0.00100127	1.61884
PABPC4	0.659293	7.48988	6.43966	7.86058e-05	0.00100226	1.61708
TMED3	0.673491	7.05544	6.43676	7.88943e-05	0.00100465	1.61322
SLC25A17	0.672752	4.82033	6.43648	7.89223e-05	0.00100465	1.61285
OR10J5	-1.07661	4.12893	-6.43616	7.89544e-05	0.00100465	1.61242
CARMN	-0.937315	4.06643	-6.4349	7.90803e-05	0.00100534	1.61075
RPS29	0.842486	12.0361	6.43454	7.91164e-05	0.00100534	1.61027
UBE2E2	1.69539	5.82987	6.43189	7.93817e-05	0.00100802	1.60674
BABAM1	-0.960498	8.43428	-6.42605	7.99697e-05	0.00101372	1.59898
TNFAIP8	0.973448	6.96623	6.42591	7.9984e-05	0.00101372	1.59879
FUT8	1.14103	5.59946	6.42582	7.99931e-05	0.00101372	1.59867
PTS	0.744063	5.56582	6.42366	8.02119e-05	0.0010158	1.5958
C15orf61	0.821344	4.393	6.42229	8.03514e-05	0.00101669	1.59397
THG1L	0.756957	4.98553	6.42138	8.04438e-05	0.00101669	1.59276
ATG16L2	0.733707	7.98405	6.42137	8.04454e-05	0.00101669	1.59274
ADAMTS6	1.0473	3.61262	6.41971	8.06141e-05	0.00101813	1.59053
GGT1	-1.08618	6.52756	-6.41815	8.07734e-05	0.00101945	1.58846
FXYD7	-0.851851	5.22623	-6.41461	8.11363e-05	0.00102334	1.58374
LMAN1	0.78241	4.6308	6.41378	8.12222e-05	0.00102373	1.58263
GPR34	-0.790413	3.7884	-6.41273	8.13295e-05	0.00102439	1.58124
PLA2G7	-0.848538	4.22291	-6.41209	8.13963e-05	0.00102454	1.58038
OAF	0.711844	5.95368	6.41085	8.15244e-05	0.00102495	1.57872
PNMA8A	1.60604	3.74203	6.4107	8.15392e-05	0.00102495	1.57853
RTL3	0.854869	3.98846	6.40978	8.16342e-05	0.00102539	1.57731
PGM1	0.82251	7.17135	6.4093	8.16837e-05	0.00102539	1.57667
FBXW7	1.31948	6.48182	6.40723	8.18988e-05	0.0010274	1.5739
SMUG1	0.719342	5.90511	6.40584	8.20428e-05	0.00102851	1.57205
BRAT1	1.15406	6.63755	6.40513	8.21168e-05	0.00102871	1.5711
MVB12A	-1.12965	5.49147	-6.40463	8.21688e-05	0.00102871	1.57044
MBNL1-AS1	1.01959	4.13118	6.40288	8.23517e-05	0.00103031	1.5681
FOXI2	1.09028	6.99068	6.40198	8.24459e-05	0.00103079	1.56689
TAF1D	0.817927	5.78369	6.40133	8.25133e-05	0.00103095	1.56603
PNRC1	0.79758	9.74216	6.40076	8.2573e-05	0.001031	1.56527
THEG	-0.928073	5.89661	-6.40015	8.26377e-05	0.00103112	1.56445
HOOK3	-1.09633	5.91937	-6.39819	8.28431e-05	0.00103299	1.56184
CCDC177	-1.18747	4.60985	-6.39637	8.30345e-05	0.00103469	1.55941
MAFA	-0.915426	4.27815	-6.39554	8.31214e-05	0.00103508	1.55831
CLCN3	0.879013	5.96288	6.39109	8.35925e-05	0.00104025	1.55236
RIPK2	0.678357	5.69274	6.38868	8.38494e-05	0.00104189	1.54913
C22orf15	-1.03263	4.25159	-6.38863	8.38542e-05	0.00104189	1.54907
NFKBIA	0.819236	8.277	6.38812	8.3909e-05	0.00104189	1.54839
TAOK3	0.733507	6.32452	6.38767	8.39561e-05	0.00104189	1.5478
GMPS	0.826486	7.09201	6.38669	8.40608e-05	0.00104189	1.54649
KDELR3	1.34579	4.7672	6.38626	8.41075e-05	0.00104189	1.5459
GJA4	-0.762325	4.30346	-6.38619	8.41149e-05	0.00104189	1.54581
LAIR1	-1.26528	6.70253	-6.38552	8.41856e-05	0.00104207	1.54492
RSRC2	0.839218	7.69103	6.3845	8.42951e-05	0.00104254	1.54356
DTD2	0.762776	6.03836	6.38413	8.43353e-05	0.00104254	1.54305
INHBA	0.687637	4.67732	6.38266	8.4492e-05	0.00104378	1.5411
SMIM14	1.04605	7.19951	6.38181	8.45833e-05	0.00104382	1.53996
LOXL1	0.980764	4.06209	6.38159	8.46072e-05	0.00104382	1.53967
GIMAP1	-0.74835	6.89431	-6.37948	8.48351e-05	0.00104594	1.53684
RHEB	0.802786	5.88749	6.37428	8.53977e-05	0.00105219	1.52988
BEND5	0.863051	3.72168	6.36781	8.61031e-05	0.00106006	1.52123
TUBB4A	-0.67645	7.29283	-6.36675	8.62189e-05	0.00106006	1.51981
RUFY1	0.693222	7.8934	6.36648	8.62493e-05	0.00106006	1.51944
MYCBP	0.826635	6.33401	6.36615	8.62847e-05	0.00106006	1.51901
RHBDF2	1.33968	6.19014	6.36583	8.63206e-05	0.00106006	1.51857
ENDOD1	0.908915	5.93289	6.36524	8.63851e-05	0.00106015	1.51779
RAN	0.809625	7.98442	6.36451	8.64655e-05	0.00106044	1.51681
PPP1R13B	-0.788996	6.8138	-6.3636	8.65652e-05	0.00106096	1.5156
RPL23	1.09653	10.0701	6.36294	8.66382e-05	0.00106116	1.51471
SRRM1	1.04811	7.37179	6.36227	8.67127e-05	0.00106138	1.5138
IGFBP3	1.00837	3.66593	6.36003	8.69603e-05	0.00106303	1.5108
TARDBP	0.753014	8.10467	6.36002	8.69614e-05	0.00106303	1.51079
RPS19	0.725779	8.3463	6.35864	8.7114e-05	0.00106419	1.50895
COMP	0.844841	5.32569	6.35577	8.74334e-05	0.0010674	1.5051
B3GNT5	0.97055	5.04958	6.35517	8.75004e-05	0.00106752	1.50429
MSMO1	1.20933	5.34831	6.35462	8.75611e-05	0.00106756	1.50356
ISLR	0.836272	5.83794	6.35201	8.78535e-05	0.00107041	1.50005
ADARB2	-0.729047	4.42548	-6.35151	8.79094e-05	0.00107041	1.49938
DENND5A	1.18304	7.57528	6.35032	8.80427e-05	0.00107133	1.49779
ERG	1.06685	2.93074	6.34804	8.82992e-05	0.00107375	1.49473
DOK1	1.28915	6.5656	6.34536	8.86015e-05	0.00107672	1.49113
SERTAD3	1.15356	6.03867	6.34355	8.88064e-05	0.001078	1.4887
PFKFB4	0.64046	5.95724	6.34341	8.88224e-05	0.001078	1.48851
TAS1R2	-1.30227	4.33186	-6.33923	8.92965e-05	0.00108305	1.48291
HERPUD1	0.759383	9.20649	6.33863	8.93656e-05	0.00108319	1.4821
RBM15	-0.829927	5.38393	-6.33643	8.96167e-05	0.00108553	1.47914
ICA1	0.721703	5.01816	6.33506	8.97739e-05	0.00108672	1.4773
TMEM14C	0.931195	8.00272	6.33328	8.99779e-05	0.00108849	1.47491
ALG5	0.930148	6.96911	6.33226	9.00948e-05	0.00108919	1.47355
TNFRSF10B	0.664387	4.66559	6.33149	9.0184e-05	0.00108957	1.4725
DSTYK	-0.829283	6.15565	-6.33029	9.03224e-05	0.00109053	1.47089
ST3GAL2	1.00875	6.98826	6.32937	9.04284e-05	0.00109111	1.46966
DENND4B	1.13779	7.95868	6.32602	9.08157e-05	0.00109411	1.46516
TPI1	0.735394	9.43527	6.32587	9.08335e-05	0.00109411	1.46495
SELENOK	0.83301	8.50632	6.3257	9.08536e-05	0.00109411	1.46472
AKR1C1	0.720361	3.19539	6.32178	9.13096e-05	0.0010989	1.45945
PCDHB15	0.813419	2.51299	6.32025	9.14879e-05	0.00110033	1.4574
KDELR2	1.02872	7.7712	6.31957	9.15676e-05	0.00110058	1.45649
CLIC4	0.917455	5.42208	6.31764	9.17946e-05	0.00110189	1.45388
PSMA2	1.02325	7.7587	6.31764	9.17947e-05	0.00110189	1.45388
AUH	0.683548	5.40249	6.31234	9.24187e-05	0.00110784	1.44675
PRELID3A	0.702749	3.50472	6.31228	9.24262e-05	0.00110784	1.44666
PRDM16	-0.864161	3.33921	-6.31192	9.24682e-05	0.00110784	1.44619
PGRMC1	1.04416	7.63852	6.3095	9.2756e-05	0.00111057	1.44292
CD8B	1.1282	6.52521	6.30884	9.28333e-05	0.00111078	1.44204
RNPEP	0.758379	8.19378	6.30828	9.29007e-05	0.00111088	1.44128
KATNBL1	1.27725	4.91499	6.30741	9.30043e-05	0.0011114	1.4401
TTC36	-1.11009	5.19203	-6.30657	9.31043e-05	0.00111189	1.43897
LINC01869	-0.838302	5.3218	-6.30431	9.33734e-05	0.00111439	1.43594
LAMC1	0.876619	3.85025	6.30376	9.34402e-05	0.00111447	1.43518
CEP152	0.988397	4.38249	6.30165	9.36928e-05	0.00111677	1.43234
SH3GLB1	1.13607	8.54401	6.30088	9.37847e-05	0.00111715	1.43131
DAG1	1.15475	4.72686	6.29817	9.41108e-05	0.00112032	1.42766
ANO6	0.782654	6.21835	6.29423	9.45883e-05	0.00112517	1.42233
FNBP1L	1.23058	3.46646	6.29342	9.46855e-05	0.00112517	1.42125
ZZZ3	0.761431	5.98475	6.29331	9.46993e-05	0.00112517	1.4211
UBC	0.74524	13.342	6.29004	9.50972e-05	0.00112906	1.41669
SH2D2A	-0.879184	5.53797	-6.28959	9.51518e-05	0.00112906	1.41609
CD79A	-0.906449	7.27747	-6.2883	9.53092e-05	0.00112906	1.41435
ARRDC4	1.0712	5.42201	6.28712	9.54542e-05	0.00112906	1.41275
EMILIN2	1.02004	6.50815	6.28683	9.54899e-05	0.00112906	1.41235
CELA3A	-0.996267	4.22485	-6.2868	9.54934e-05	0.00112906	1.41231
HIF3A	-0.880367	4.72532	-6.28632	9.55522e-05	0.00112906	1.41167
TICAM2	1.26701	4.64313	6.28598	9.55934e-05	0.00112906	1.41121
ARMCX1	1.02164	3.95633	6.28573	9.56244e-05	0.00112906	1.41087
WDSUB1	0.702383	5.09975	6.28567	9.56321e-05	0.00112906	1.41079
SCCPDH	1.25957	5.8027	6.28313	9.59438e-05	0.00113087	1.40736
GGA2	0.720759	6.4608	6.28266	9.60019e-05	0.00113087	1.40673
ATF4	0.768331	10.1877	6.28235	9.60408e-05	0.00113087	1.4063
IGSF9	-0.992134	5.59943	-6.28233	9.6043e-05	0.00113087	1.40628
AHR	1.00304	5.50787	6.28196	9.60883e-05	0.00113087	1.40578
HMX3	-0.91553	4.37977	-6.28117	9.61863e-05	0.00113131	1.40471
WDFY1	1.04631	5.63573	6.27894	9.64619e-05	0.00113384	1.4017
UCK2	0.917748	4.9894	6.27833	9.65367e-05	0.001134	1.40088
SF3A3	0.660489	7.2949	6.27756	9.66332e-05	0.00113442	1.39983
TP53AIP1	-0.910819	3.74574	-6.27612	9.68119e-05	0.0011358	1.39789
HGSNAT	0.765866	5.09346	6.27478	9.6978e-05	0.00113633	1.39608
SCARA5	0.637854	4.30646	6.27458	9.70033e-05	0.00113633	1.39581
SMIM12	0.852069	6.36096	6.27429	9.70398e-05	0.00113633	1.39541
RPS21	1.03063	11.1936	6.27367	9.7117e-05	0.00113652	1.39458
ABHD2	1.5571	6.2706	6.27261	9.72491e-05	0.0011369	1.39314
LY96	1.42258	7.32721	6.27244	9.72709e-05	0.0011369	1.39291
R3HDML	-0.907247	4.34098	-6.27006	9.75681e-05	0.00113942	1.3897
NEDD8	0.752248	9.69288	6.26944	9.76462e-05	0.00113942	1.38886
METTL7A	-0.825221	6.56736	-6.26925	9.76696e-05	0.00113942	1.3886
TMX1	1.22846	6.79184	6.26567	9.81203e-05	0.00114396	1.38376
MAGI3	1.26899	3.45978	6.26432	9.82911e-05	0.00114524	1.38193
ITM2B	0.884958	12.4561	6.26379	9.83581e-05	0.0011453	1.38121
KCTD12	1.34233	7.14714	6.26042	9.87851e-05	0.00114955	1.37666
CRYBA2	-1.41113	3.77297	-6.25962	9.88871e-05	0.00115003	1.37557
TTC33	0.89606	5.15446	6.25696	9.92258e-05	0.00115325	1.37197
JUNB	-0.870449	7.81984	-6.2562	9.9323e-05	0.00115366	1.37094
TXNL4A	1.03898	5.85775	6.25404	9.95994e-05	0.00115595	1.36802
ALPI	-1.1373	4.44565	-6.2534	9.96811e-05	0.00115595	1.36715
DNAJB11	0.719639	7.47743	6.25321	9.97062e-05	0.00115595	1.36689
POU2F1	1.13425	5.12995	6.25226	9.98281e-05	0.00115664	1.3656
ZDHHC19	-1.36063	6.0825	-6.24747	0.000100445	0.00116307	1.35912
SNHG29	0.817977	10.1439	6.24461	0.000100816	0.00116664	1.35524
PSMB4	0.771456	8.29501	6.2422	0.00010113	0.00116955	1.35197
SYCP1	-0.793454	2.98522	-6.24142	0.000101232	0.00117	1.35091
KCNK15	-0.672215	5.45219	-6.2373	0.000101771	0.0011755	1.34533
ACTR3	0.897946	9.58411	6.23593	0.000101951	0.00117685	1.34346
ZMYM2	0.94913	5.532	6.23304	0.000102332	0.00117999	1.33953
SLC31A2	1.64019	7.30731	6.23171	0.000102508	0.00117999	1.33773
UVRAG	1.06306	5.1689	6.2314	0.000102548	0.00117999	1.33732
ZFAND5	0.844095	8.33548	6.23122	0.000102572	0.00117999	1.33707
ATOH8	-0.845508	4.82711	-6.23117	0.000102579	0.00117999	1.337
ISCA1	0.764626	6.79777	6.23099	0.000102603	0.00117999	1.33676
PRAP1	-0.814633	6.51856	-6.23046	0.000102673	0.00118008	1.33603
FANCG	0.759228	5.35532	6.22935	0.00010282	0.00118035	1.33453
FBXO41	0.736137	5.74755	6.22933	0.000102823	0.00118035	1.3345
COX7C	0.936466	10.404	6.22745	0.000103073	0.00118177	1.33194
PWP1	1.00809	6.61915	6.22744	0.000103074	0.00118177	1.33194
RTP1	-2.32836	4.45535	-6.2269	0.000103146	0.00118187	1.3312
SPATS2L	1.36195	5.84195	6.22573	0.000103302	0.00118293	1.32961
GANAB	0.774523	6.75362	6.2237	0.000103573	0.0011853	1.32686
RPL13	0.784517	11.6309	6.22301	0.000103665	0.00118563	1.32592
HOXC4	1.02632	5.09692	6.22133	0.00010389	0.00118748	1.32364
GP1BA	-1.02721	5.64901	-6.21714	0.000104455	0.00119318	1.31794
DUSP28	1.49229	6.35399	6.21668	0.000104517	0.00119318	1.31731
ALDH18A1	-0.923685	7.0404	-6.21523	0.000104712	0.00119468	1.31535
TIA1	1.26011	5.8228	6.21452	0.000104809	0.00119505	1.31437
PAK4	-1.04587	6.44796	-6.21151	0.000105217	0.00119832	1.31028
HS2ST1	0.998283	4.0312	6.21146	0.000105224	0.00119832	1.31022
TPT1P8	1.34611	3.4636	6.21046	0.00010536	0.00119869	1.30885
HMGB2	0.983741	6.35578	6.21028	0.000105385	0.00119869	1.30861
ABCB7	0.926636	5.77845	6.20777	0.000105727	0.00120143	1.3052
RGS10	1.02037	8.96618	6.20751	0.000105763	0.00120143	1.30484
TPST1	0.720184	6.00677	6.2071	0.000105819	0.00120143	1.30428
CLDN18	-1.53586	3.82031	-6.20568	0.000106014	0.00120291	1.30235
ING3	1.25776	4.42047	6.20409	0.000106231	0.00120464	1.30019
CHIC2	1.57221	7.16774	6.20259	0.000106438	0.00120625	1.29814
LSS	0.754059	4.91493	6.19681	0.000107238	0.00121458	1.29027
PRSS21	-1.11073	4.42793	-6.19594	0.000107358	0.00121498	1.28909
MYO6	0.895717	3.33376	6.19512	0.000107473	0.00121498	1.28796
GABRB2	0.83996	3.90977	6.19425	0.000107593	0.00121498	1.28679
PIPOX	-1.14922	4.61775	-6.19422	0.000107597	0.00121498	1.28675
CAPN13	-0.96396	5.83947	-6.19397	0.000107633	0.00121498	1.2864
BCL2L15	-0.982923	3.87869	-6.19344	0.000107706	0.00121498	1.28568
SUMO1	0.962479	6.03771	6.19328	0.000107729	0.00121498	1.28546
INTS13	0.762043	5.46418	6.1921	0.000107893	0.00121599	1.28386
CDH13	1.09689	3.94369	6.19171	0.000107949	0.00121599	1.28332
DTWD1	1.11948	3.94821	6.19046	0.000108123	0.00121722	1.28162
SPHK1	-0.75258	5.68044	-6.18817	0.000108444	0.0012201	1.2785
ZFP36	0.73449	11.2703	6.18671	0.000108649	0.00122167	1.27651
TSPAN1	-0.780859	5.42935	-6.18574	0.000108787	0.00122216	1.27517
ARHGAP44	0.817614	3.85091	6.18542	0.000108832	0.00122216	1.27474
TINAGL1	-0.983461	5.63748	-6.18501	0.00010889	0.00122216	1.27418
SOX6	1.1117	3.57411	6.17863	0.000109794	0.00123065	1.26548
GS1-124K5.11	0.937548	5.9012	6.17856	0.000109805	0.00123065	1.26538
MAGEH1	1.01127	5.20042	6.17828	0.000109844	0.00123065	1.265
PLA2G15	0.747077	5.22644	6.17716	0.000110003	0.00123168	1.26348
LRRC40	1.26053	6.62987	6.17644	0.000110106	0.00123168	1.26249
MTFR1	0.700883	3.17207	6.17597	0.000110174	0.00123168	1.26185
IGFBPL1	-1.02566	4.676	-6.17579	0.0001102	0.00123168	1.2616
SCN4B	1.28858	4.20152	6.17361	0.000110512	0.00123443	1.25862
TBPL1	1.00042	7.46343	6.17255	0.000110664	0.00123538	1.25718
ARHGEF40	0.773553	5.83655	6.16978	0.000111063	0.00123909	1.25339
C1orf21	0.75273	4.92095	6.16877	0.000111208	0.00123927	1.25202
KRT26	-1.3783	3.34468	-6.16852	0.000111244	0.00123927	1.25168
MAPK6	0.748308	4.22333	6.16807	0.000111309	0.00123927	1.25106
PFDN5	0.814457	9.0197	6.16783	0.000111344	0.00123927	1.25073
IQGAP2	-0.950263	6.80166	-6.16634	0.000111559	0.00124092	1.2487
MAPT	0.921282	4.1155	6.163	0.000112045	0.00124558	1.24413
PRNP	0.823791	7.14716	6.16036	0.00011243	0.00124911	1.24052
WDR45B	0.979997	6.98418	6.15771	0.000112818	0.00125247	1.23689
EIF3L	0.919315	9.18132	6.15738	0.000112866	0.00125247	1.23644
GOLT1B	1.08411	4.77559	6.15662	0.000112977	0.00125296	1.23541
TVP23C	0.96759	5.53887	6.15292	0.000113523	0.00125776	1.23034
C4orf17	-0.696065	2.86915	-6.15277	0.000113545	0.00125776	1.23013
FRYL	1.38113	6.90021	6.14712	0.000114383	0.00126629	1.2224
CYFIP1	1.19219	6.81183	6.14507	0.000114688	0.00126891	1.2196
HOXB-AS3	-0.644205	3.9689	-6.14307	0.000114987	0.00127146	1.21686
MCC	-1.86005	3.50902	-6.14114	0.000115277	0.00127273	1.21421
INSIG2	0.986833	6.02699	6.14075	0.000115335	0.00127273	1.21368
CYP39A1	-0.714793	3.87175	-6.14067	0.000115347	0.00127273	1.21357
DLX3	0.947792	3.81973	6.14049	0.000115374	0.00127273	1.21332
2023-03-09	-0.853	5.49545	-6.13914	0.000115577	0.00127353	1.21147
MAFK	0.867794	4.95484	6.13907	0.000115588	0.00127353	1.21137
SOX9	0.939588	3.99778	6.1385	0.000115673	0.00127353	1.2106
LDLR	1.11771	5.13491	6.13819	0.00011572	0.00127353	1.21017
PKLR	-1.37086	5.10422	-6.13714	0.000115879	0.00127453	1.20873
OLFM2	-1.14714	5.59319	-6.13428	0.00011631	0.00127852	1.20481
BCORP1	-0.866952	3.67581	-6.13336	0.000116451	0.00127884	1.20354
ARID5A	-0.765717	6.99585	-6.13319	0.000116476	0.00127884	1.20331
TMEM82	-0.864589	6.33406	-6.13122	0.000116775	0.00128137	1.20062
GPX5	0.89154	3.6513	6.12987	0.000116982	0.00128289	1.19875
IER3IP1	1.25283	6.49974	6.128	0.000117267	0.00128525	1.1962
PCDHB2	0.75074	2.79244	6.12734	0.000117368	0.0012856	1.19529
KITLG	-0.79546	3.59188	-6.12588	0.000117592	0.0012873	1.19328
MNAT1	1.12091	5.1221	6.12267	0.000118086	0.00129134	1.18888
NDUFA1	0.768132	8.98875	6.12258	0.0001181	0.00129134	1.18875
ARRDC1	-1.65275	7.51895	-6.12201	0.000118187	0.00129154	1.18798
IARS2	0.848118	7.04057	6.11951	0.000118573	0.001295	1.18454
CAVIN3	0.645655	4.43839	6.11835	0.000118752	0.00129568	1.18295
EBF4	-0.767363	4.4469	-6.11786	0.000118829	0.00129568	1.18227
CD163	-1.9177	6.51039	-6.11777	0.000118843	0.00129568	1.18215
COL8A2	0.740168	4.4623	6.11705	0.000118954	0.00129613	1.18116
NPR1	-0.776877	4.88147	-6.11578	0.000119152	0.00129753	1.17942
POLR2G	0.929241	8.34811	6.11516	0.000119248	0.00129781	1.17857
FOXI3	-0.766409	4.40751	-6.11408	0.000119416	0.00129889	1.17708
FMO2	-1.174	2.82797	-6.11362	0.000119488	0.00129891	1.17646
OXCT1	0.733947	5.43837	6.11261	0.000119647	0.0012993	1.17506
DDN	-0.968381	5.292	-6.1125	0.000119664	0.0012993	1.17491
SEC31B	1.14519	4.37695	6.11204	0.000119735	0.00129933	1.17428
MAP2K4	1.02063	5.33091	6.10845	0.000120298	0.00130467	1.16935
POMT1	0.978616	5.55825	6.10662	0.000120586	0.00130704	1.16683
OR4F4	-0.718329	3.06825	-6.10579	0.000120716	0.00130769	1.1657
MEX3C	1.05879	6.18911	6.1045	0.000120921	0.00130914	1.16392
NMI	1.50927	7.67751	6.10276	0.000121196	0.00130993	1.16152
RAB4A	0.681914	4.76977	6.10235	0.000121261	0.00130993	1.16095
MBNL1	0.756603	8.87141	6.10226	0.000121275	0.00130993	1.16084
HDGFL1	-0.753067	4.03188	-6.10192	0.000121329	0.00130993	1.16036
AKR1C2	0.939237	3.76378	6.10134	0.000121421	0.00130993	1.15957
DEFB109B	-0.728331	3.33188	-6.10105	0.000121467	0.00130993	1.15917
BCL6	0.743875	9.25202	6.10094	0.000121485	0.00130993	1.15901
RBM12	0.8624	5.2511	6.09958	0.000121701	0.0013115	1.15715
JAK2	1.57398	7.00244	6.09855	0.000121865	0.00131152	1.15573
RIN2	1.45695	5.45885	6.09838	0.000121893	0.00131152	1.15549
EIF2S1	0.899477	5.39077	6.09801	0.000121951	0.00131152	1.15499
SAR1A	0.882263	5.78384	6.09752	0.000122029	0.00131152	1.15432
OR5H1	-1.16853	6.55488	-6.09697	0.000122116	0.00131152	1.15356
CALM2	0.808286	9.07356	6.09693	0.000122124	0.00131152	1.15349
BZW1	0.886322	8.41648	6.09538	0.000122371	0.00131341	1.15137
RGS19	-0.804738	9.50352	-6.09411	0.000122576	0.00131417	1.14961
NRIP1	1.00223	5.61507	6.09376	0.000122631	0.00131417	1.14914
AEBP1	0.863792	6.59267	6.09362	0.000122653	0.00131417	1.14895
MSN	0.846717	10.0815	6.09264	0.00012281	0.0013151	1.1476
POLE4	0.81136	6.4202	6.09104	0.000123068	0.00131636	1.14539
STK11IP	0.860759	4.60682	6.09103	0.000123069	0.00131636	1.14538
S100A8	-0.962038	11.388	-6.08635	0.000123827	0.00132371	1.13893
PRKCQ	-0.650962	6.22735	-6.08517	0.000124017	0.00132498	1.13731
MID1IP1	1.216	7.95509	6.08412	0.000124188	0.00132544	1.13586
P2RX4	0.665519	6.54914	6.08403	0.000124202	0.00132544	1.13574
EFCAB7	1.07749	3.00705	6.08226	0.000124491	0.00132678	1.1333
KIF16B	0.948484	3.95261	6.08194	0.000124544	0.00132678	1.13285
PCNA	0.790472	5.94538	6.0819	0.00012455	0.00132678	1.1328
PPP1R3C	0.69573	4.4097	6.08152	0.000124612	0.00132678	1.13227
COMMD10	1.12288	5.07144	6.08072	0.000124743	0.0013274	1.13117
MLLT3	1.0411	3.96313	6.08029	0.000124813	0.0013274	1.13058
EPHA3	0.783302	2.33172	6.07969	0.000124911	0.00132768	1.12976
ABHD14B	0.689902	5.3429	6.07786	0.000125211	0.00133012	1.12723
MTAP	0.729851	4.47007	6.07695	0.000125361	0.00133095	1.12597
NIPAL3	0.672289	5.21498	6.0759	0.000125533	0.00133202	1.12453
CTSB	0.860458	9.95521	6.07481	0.000125713	0.00133317	1.12302
SCML1	0.960762	4.24028	6.07261	0.000126076	0.00133627	1.11998
CSF2RA	-1.04818	6.78352	-6.07143	0.000126272	0.00133651	1.11836
GTDC1	1.03793	5.33614	6.07124	0.000126302	0.00133651	1.1181
SPPL2B	-1.12971	5.08112	-6.07117	0.000126315	0.00133651	1.118
SCRN3	0.866772	3.33965	6.07024	0.000126468	0.00133738	1.11672
ZC3H3	0.912422	5.42492	6.06809	0.000126825	0.00134039	1.11375
PXK	0.907501	5.79932	6.0664	0.000127107	0.00134262	1.11141
TRIM28	0.892669	6.68457	6.06529	0.000127293	0.00134382	1.10988
WFDC3	-0.946004	4.55702	-6.06395	0.000127516	0.00134541	1.10803
IL18BP	-0.732953	5.07124	-6.06275	0.000127717	0.00134677	1.10638
TMEM208	0.651036	6.71063	6.06215	0.000127817	0.00134707	1.10555
SERTAD2	1.21257	5.83187	6.06121	0.000127976	0.00134798	1.10425
PCSK4	0.768046	4.80398	6.05738	0.000128621	0.00135331	1.09896
RAB23	0.729863	2.86678	6.05734	0.000128628	0.00135331	1.0989
ESYT2	0.871381	7.64052	6.05605	0.000128845	0.00135352	1.09713
PPIB	0.930348	9.48532	6.05594	0.000128864	0.00135352	1.09697
C1QA	-0.777313	5.73253	-6.05594	0.000128865	0.00135352	1.09696
PALD1	-1.00091	5.83006	-6.05437	0.00012913	0.00135554	1.0948
C2orf76	0.880346	4.38412	6.0522	0.000129499	0.00135865	1.0918
KCNQ1OT1	0.924683	2.51854	6.0511	0.000129687	0.00135985	1.09028
KIF2A	-0.863505	6.33611	-6.0501	0.000129857	0.00136087	1.0889
P2RX1	-1.52902	6.99772	-6.04855	0.000130121	0.00136287	1.08676
PRPF6	-0.671978	7.00662	-6.04764	0.000130278	0.00136375	1.08549
RPS16	0.718949	9.42404	6.04661	0.000130455	0.00136484	1.08406
FOXP3	-0.64804	4.52534	-6.04514	0.000130707	0.00136649	1.08203
STXBP3	1.01005	7.93763	6.04483	0.000130759	0.00136649	1.08161
SEPTIN12	-0.758942	4.25569	-6.04405	0.000130894	0.00136713	1.08053
KANK3	-0.821696	6.13692	-6.04294	0.000131085	0.00136794	1.079
LRRC8A	0.715845	8.43262	6.04251	0.000131159	0.00136794	1.0784
SLC7A1	1.14884	4.63722	6.04233	0.000131191	0.00136794	1.07814
TMEM185A	0.75122	5.51377	6.04028	0.000131545	0.00137012	1.07531
MRPS36	0.719438	4.1413	6.04027	0.000131547	0.00137012	1.07529
RPL30	0.895296	11.2726	6.03931	0.000131714	0.00137035	1.07396
CELF2	1.07825	7.04186	6.03929	0.000131717	0.00137035	1.07394
SALL2	1.01586	4.69318	6.03872	0.000131815	0.00137061	1.07315
NDUFAB1	0.861446	8.37987	6.03682	0.000132145	0.00137328	1.07052
HGS	0.784593	6.8238	6.03563	0.000132353	0.00137375	1.06887
CARS2	0.798111	5.91875	6.03515	0.000132435	0.00137375	1.06821
PPIP5K2	1.29376	6.89318	6.03486	0.000132486	0.00137375	1.06781
CORO6	-1.77708	5.80504	-6.03477	0.000132502	0.00137375	1.06768
RNF2	0.681789	3.83103	6.03444	0.000132559	0.00137375	1.06723
HLA-A	-0.677832	10.2757	-6.03239	0.000132918	0.00137596	1.06438
ZNF668	0.862976	4.14345	6.03238	0.00013292	0.00137596	1.06437
VANGL1	0.817712	4.7292	6.03153	0.000133069	0.00137665	1.06319
CRY2	0.816642	5.4476	6.03099	0.000133162	0.00137665	1.06245
HACE1	1.23742	4.24449	6.03033	0.00013328	0.00137665	1.06152
PLEKHO1	0.654047	6.97947	6.03032	0.000133281	0.00137665	1.06151
OST4	0.751755	10.5433	6.02837	0.000133623	0.00137942	1.05881
COL7A1	-0.798418	5.50072	-6.02784	0.000133717	0.00137962	1.05808
OR10G2	-1.13269	4.73688	-6.02621	0.000134005	0.00138103	1.05582
CUTA	0.672006	9.36576	6.02558	0.000134115	0.00138103	1.05495
FIBCD1	-0.835492	6.00344	-6.02531	0.000134164	0.00138103	1.05457
TTC37	0.927328	7.08017	6.02485	0.000134244	0.00138103	1.05394
CENPQ	1.2255	4.53833	6.02467	0.000134276	0.00138103	1.05369
ZNF765	0.946599	4.00886	6.02455	0.000134297	0.00138103	1.05352
STAT5B	1.052	6.80481	6.02069	0.000134983	0.00138731	1.04816
FSTL4	-0.77467	4.60146	-6.0194	0.000135213	0.00138891	1.04637
KCNK9	-0.704407	4.59466	-6.01815	0.000135436	0.00139043	1.04464
EZH2	1.15574	3.46294	6.01608	0.000135805	0.00139263	1.04178
GNAI1	1.13233	2.64606	6.01548	0.000135912	0.00139263	1.04094
DERA	1.2936	5.9153	6.01544	0.00013592	0.00139263	1.04089
DECR1	0.8563	8.64522	6.0151	0.000135982	0.00139263	1.04041
SEC24D	1.318	4.84691	6.01477	0.000136041	0.00139263	1.03995
PBX4	0.965811	4.8665	6.01368	0.000136237	0.00139263	1.03843
ZMYM1	1.04876	4.77909	6.01342	0.000136283	0.00139263	1.03808
C1D	0.925077	6.37506	6.01337	0.000136293	0.00139263	1.038
CD44	0.908136	7.88646	6.01321	0.000136321	0.00139263	1.03778
ZSCAN2	-1.50934	3.94902	-6.01125	0.000136673	0.00139546	1.03507
RNF157	-0.823749	5.40281	-6.00959	0.000136973	0.00139633	1.03276
ZMYM4	0.856524	5.45496	6.00959	0.000136973	0.00139633	1.03276
IGSF3	-1.35087	3.3224	-6.00954	0.000136983	0.00139633	1.03269
HEXA	-0.635974	6.29649	-6.00853	0.000137164	0.00139741	1.0313
GHSR	-2.13414	6.41749	-6.00791	0.000137277	0.00139765	1.03043
FGD5	0.875515	4.1263	6.00747	0.000137357	0.00139765	1.02982
IL17RD	0.71711	3.13465	6.00717	0.000137412	0.00139765	1.0294
TSPAN10	-0.622295	6.78471	-6.00624	0.00013758	0.001398	1.02812
POGLUT3	0.718174	4.50141	6.00615	0.000137597	0.001398	1.02798
LAMTOR5	0.707023	5.36602	6.00472	0.000137857	0.00139927	1.02599
PTAFR	-1.38538	8.74015	-6.00464	0.000137872	0.00139927	1.02588
NDUFA5	0.804963	6.49219	6.00388	0.00013801	0.00139991	1.02483
OPTN	1.23031	8.3328	5.99865	0.000138966	0.00140778	1.01757
VPS37C	1.03845	6.64978	5.9986	0.000138975	0.00140778	1.0175
TPSAB1	-1.03077	6.30307	-5.9984	0.000139012	0.00140778	1.01722
HIPK4	-1.04334	5.95009	-5.99728	0.000139217	0.00140909	1.01567
PFDN4	1.34004	3.74738	5.99514	0.000139613	0.00141234	1.01268
USP38	1.13414	6.1399	5.9923	0.000140138	0.00141688	1.00873
NTN4	0.744373	4.59248	5.99122	0.000140338	0.00141813	1.00723
NREP	0.923371	5.5548	5.99007	0.000140552	0.00141851	1.00563
CAMKK1	0.635253	5.29968	5.9899	0.000140584	0.00141851	1.00539
HIPK3	0.932357	4.39364	5.98974	0.000140613	0.00141851	1.00517
SELENOH	0.763015	9.02593	5.98938	0.00014068	0.00141851	1.00467
NOTCH3	1.47185	5.59928	5.98836	0.00014087	0.00141965	1.00326
ADA	-0.804765	7.75323	-5.98786	0.000140963	0.00141983	1.00256
SMAD3	0.750246	6.20524	5.98517	0.000141465	0.00142412	0.998817
MCM3AP-AS1	-0.791349	3.91994	-5.98323	0.000141829	0.00142701	0.996111
PRKRA	1.04489	6.51	5.98138	0.000142176	0.00142973	0.993541
STPG3	-0.900784	5.32464	-5.98015	0.000142409	0.0014313	0.991821
PI4K2B	0.683473	5.23304	5.97938	0.000142554	0.00143199	0.990747
TENT5A	0.736005	7.10344	5.97897	0.000142631	0.00143199	0.990184
RBFA	1.11269	6.50613	5.9779	0.000142833	0.00143325	0.988693
TXN	0.828718	8.03342	5.97715	0.000142975	0.00143341	0.987648
OLFM4	3.08477	4.55015	5.977	0.000143003	0.00143341	0.987438
MXD1	1.01197	7.82706	5.97638	0.00014312	0.00143351	0.986579
USB1	1.16612	5.38508	5.97614	0.000143167	0.00143351	0.986237
RTN3	0.703081	8.81317	5.97529	0.000143328	0.00143436	0.985054
ARHGEF6	0.838765	4.74452	5.97466	0.000143447	0.00143478	0.984181
SQLE	1.13376	5.90714	5.9738	0.000143611	0.00143565	0.982974
ARSJ	1.20777	2.82714	5.97298	0.000143768	0.00143644	0.981831
PIK3C2A	-0.875111	5.17202	-5.97112	0.000144122	0.00143921	0.97924
ARID2	0.836115	4.95598	5.97046	0.000144247	0.0014397	0.978326
PIP5K1A	-1.18658	4.66304	-5.9674	0.000144834	0.00144477	0.974059
SCGB1A1	-0.869583	4.30969	-5.96667	0.000144975	0.00144541	0.973033
MYL12A	0.808535	11.355	5.96225	0.000145825	0.00145311	0.966879
KREMEN2	-0.824004	4.57369	-5.96053	0.00014616	0.00145522	0.964471
CFAP300	1.26741	2.86865	5.96036	0.000146193	0.00145522	0.964233
MCUR1	1.21261	6.23837	5.95811	0.000146629	0.00145816	0.9611
GNG12	1.17513	3.69389	5.9575	0.000146748	0.00145816	0.960244
CHRNA4	-1.32232	5.24575	-5.9574	0.000146767	0.00145816	0.96011
TOMM5	0.732235	7.19691	5.95723	0.000146801	0.00145816	0.959863
SIPA1L1	-0.647103	6.82286	-5.95675	0.000146894	0.0014583	0.9592
OXT	-0.752568	4.74725	-5.95358	0.000147513	0.00146367	0.954776
DNAJB4	1.09494	4.54134	5.95294	0.000147639	0.00146415	0.953875
TWSG1	1.52749	4.80389	5.95157	0.000147908	0.00146603	0.951961
ENTPD7	-0.705252	4.39371	-5.95099	0.000148021	0.00146638	0.951156
DDTL	-1.08545	3.89394	-5.95014	0.000148189	0.00146726	0.949963
CLMP	0.932216	3.89238	5.94919	0.000148376	0.00146767	0.948636
SORD	0.831752	5.2	5.94913	0.000148387	0.00146767	0.948556
CCDC103	-1.01965	4.60379	-5.94782	0.000148645	0.00146943	0.946732
TMEM189	0.612139	6.60573	5.94726	0.000148755	0.00146975	0.94595
RIF1	1.53873	4.89506	5.94613	0.00014898	0.00147052	0.94436
HSPD1	0.76347	7.94771	5.946	0.000149006	0.00147052	0.944181
UNK	1.27385	5.64058	5.94499	0.000149205	0.00147052	0.942778
RAB10	0.865972	8.06216	5.94475	0.000149254	0.00147052	0.942432
RPL18A	0.720823	9.94436	5.94452	0.000149298	0.00147052	0.942121
STAM2	1.20652	5.21442	5.94448	0.000149306	0.00147052	0.94206
BDKRB2	0.980733	3.83196	5.94363	0.000149475	0.00147141	0.940871
KIF1C	0.794973	6.65806	5.93893	0.000150412	0.00147984	0.934301
NAA25	0.669931	5.22302	5.93716	0.000150765	0.00148254	0.931831
SUZ12	1.2061	6.80424	5.93574	0.000151051	0.00148386	0.929842
MON2	1.00757	5.39871	5.9357	0.000151059	0.00148386	0.929786
NOP10	-1.09231	9.33579	-5.93381	0.00015144	0.00148621	0.927134
NT5C3B	0.82146	5.45527	5.93334	0.000151535	0.00148621	0.926476
MRPL57	0.904999	4.27788	5.93332	0.000151537	0.00148621	0.926459
SNHG7	0.861042	5.70013	5.9288	0.000152452	0.0014944	0.920124
ANGPTL1	0.657224	2.31185	5.92737	0.000152741	0.00149561	0.918132
TMEM256	0.63196	6.73144	5.92706	0.000152805	0.00149561	0.917695
GRK3	1.20441	5.1991	5.92701	0.000152816	0.00149561	0.917618
TEX37	-0.630566	5.51167	-5.92547	0.00015313	0.00149789	0.915462
MORF4L2	1.16684	8.15768	5.9235	0.000153531	0.00150103	0.912708
ZNF579	0.954623	6.58669	5.9218	0.00015388	0.00150365	0.910321
ASS1	0.671726	4.88081	5.92134	0.000153972	0.00150377	0.909687
CD82	-1.09802	8.34325	-5.91994	0.000154262	0.00150581	0.907713
KCNH3	-0.623519	6.38097	-5.9187	0.000154515	0.00150611	0.905985
C12orf50	-0.910002	3.38443	-5.91862	0.000154532	0.00150611	0.905872
CHMP1B	1.24153	8.06413	5.91861	0.000154535	0.00150611	0.905851
RILPL2	1.0825	7.73253	5.91571	0.000155133	0.00151115	0.901786
PIGL	0.702178	3.50422	5.91489	0.000155302	0.00151201	0.900642
CDKN2D	1.59271	8.78205	5.9142	0.000155446	0.00151261	0.899671
NSD2	1.0014	4.02433	5.91194	0.000155914	0.00151639	0.896502
OSBPL3	0.887286	5.70334	5.90777	0.000156782	0.00152254	0.890663
GTF3A	0.636903	9.50602	5.90755	0.000156828	0.00152254	0.890356
YPEL3	0.772203	9.90905	5.90737	0.000156868	0.00152254	0.89009
ADAMTS4	0.957477	3.70819	5.90689	0.000156967	0.00152254	0.889426
PPP1R12A	1.33183	6.84847	5.90633	0.000157084	0.00152254	0.888642
ATXN7L2	-0.721801	6.1395	-5.90624	0.000157103	0.00152254	0.888516
PTBP3	0.839731	5.28334	5.90617	0.000157118	0.00152254	0.88841
TRIM59	0.677537	2.77172	5.9033	0.00015772	0.00152692	0.884392
HMGXB4	0.840269	5.85798	5.90324	0.000157734	0.00152692	0.884297
CHST12	1.1037	7.25734	5.90154	0.000158092	0.00152959	0.881912
FXYD6	0.62213	5.50212	5.89945	0.000158533	0.00153159	0.878983
SYMPK	0.773835	5.96801	5.89941	0.000158541	0.00153159	0.87893
HEXD	0.730789	5.47792	5.89932	0.000158561	0.00153159	0.878796
LYPLAL1	1.1896	6.17086	5.899	0.000158628	0.00153159	0.878354
LAMP1	0.816917	9.86536	5.89858	0.000158718	0.00153167	0.877754
TCTEX1D4	-0.743588	5.35194	-5.89767	0.00015891	0.00153274	0.876481
SERF2	0.73615	11.0085	5.89705	0.000159042	0.00153321	0.87561
L3MBTL3	0.866696	3.66973	5.89435	0.000159616	0.00153795	0.871818
GPHN	0.935145	4.55292	5.89169	0.000160184	0.00154262	0.868085
VDAC2	0.898036	8.93871	5.89046	0.000160446	0.00154398	0.86636
CLTA	0.849756	7.52416	5.89026	0.00016049	0.00154398	0.866078
PDS5B	1.25692	3.94447	5.8877	0.000161039	0.00154837	0.86248
SLC50A1	-0.638626	6.01026	-5.88737	0.000161112	0.00154837	0.862008
ZNF844	0.743203	3.12004	5.88591	0.000161426	0.00155055	0.859957
CPVL	-1.5486	8.0004	-5.88554	0.000161506	0.00155055	0.859438
ANXA5	0.807747	8.91002	5.88319	0.000162015	0.00155405	0.856129
BACE2	1.36667	5.43424	5.88309	0.000162036	0.00155405	0.85599
KIF13B	0.749759	5.14429	5.88194	0.000162285	0.00155563	0.854375
SPATA18	0.918633	2.98781	5.88023	0.000162657	0.0015584	0.851966
ATP6V1E2	0.698651	5.25275	5.87958	0.000162798	0.00155895	0.851057
NYAP2	-1.07846	4.18623	-5.87911	0.000162901	0.00155914	0.850389
MIR22HG	-1.34192	5.79114	-5.87808	0.000163125	0.0015593	0.848941
ANO9	-0.757555	5.61016	-5.87777	0.000163193	0.0015593	0.848505
RNF126	0.680766	5.95462	5.87754	0.000163242	0.0015593	0.848192
PEBP4	-0.931537	4.65388	-5.8775	0.000163252	0.0015593	0.848124
EPB41L4A-AS1	0.754111	7.83459	5.87658	0.000163452	0.00155996	0.846838
LILRP2	-0.847377	4.5614	-5.87641	0.000163489	0.00155996	0.846602
MORC2	0.780331	5.95209	5.87509	0.000163778	0.00156192	0.844738
AQP7	-0.793296	5.60268	-5.87422	0.000163969	0.00156294	0.843516
MRPL42	0.882629	5.22532	5.87172	0.000164518	0.00156607	0.839999
VKORC1	-0.775534	7.49706	-5.87163	0.000164539	0.00156607	0.839867
MARVELD2	-0.804829	3.18316	-5.87158	0.000164549	0.00156607	0.839803
FAM210A	1.14798	4.47729	5.87101	0.000164675	0.00156647	0.838994
SLC35F6	1.26566	6.02549	5.86972	0.00016496	0.00156838	0.837177
HNRNPR	0.969369	7.66579	5.86758	0.000165433	0.00157115	0.834163
INTS8	1.19808	7.42859	5.86725	0.000165507	0.00157115	0.833697
MCM4	1.10678	3.67057	5.86699	0.000165563	0.00157115	0.833336
IRF2BP2	1.27675	7.34695	5.86688	0.000165588	0.00157115	0.833177
METTL3	0.888499	6.91065	5.86543	0.000165911	0.00157341	0.831133
ZC3H11A	0.725566	6.31557	5.8635	0.00016634	0.00157667	0.828411
MYL6	0.684575	10.6093	5.86297	0.000166457	0.00157667	0.827671
FAM13A	1.25121	5.00532	5.86275	0.000166508	0.00157667	0.827353
GPR119	-1.11375	5.39539	-5.86172	0.000166737	0.00157793	0.825905
PYCR2	-0.698217	6.47759	-5.86139	0.00016681	0.00157793	0.825443
DDIAS	-0.82527	4.37265	-5.85773	0.000167631	0.00158489	0.820279
COX7A2L	0.875073	8.28165	5.85684	0.00016783	0.00158597	0.819032
GGN	-1.0409	6.08295	-5.85586	0.000168051	0.00158725	0.817649
IFT52	1.15264	6.67046	5.85529	0.00016818	0.00158767	0.816841
RAB27B	-0.945491	4.99068	-5.85362	0.000168556	0.00159041	0.814495
SMNDC1	1.07884	7.30338	5.85087	0.00016918	0.00159549	0.810606
ATP5PB	0.860023	6.00578	5.84968	0.00016945	0.00159724	0.808925
PRKAA1	0.68543	3.75918	5.84857	0.000169703	0.00159832	0.807358
STYXL1	0.711579	6.51427	5.84842	0.000169737	0.00159832	0.80715
CD2AP	0.948053	4.85432	5.848	0.000169832	0.00159841	0.806561
NDUFC1	0.704686	9.1244	5.8468	0.000170105	0.00160017	0.804869
CXCL5	0.928891	4.18215	5.84427	0.000170684	0.00160336	0.801298
BOD1L2	-1.45205	2.81862	-5.84416	0.00017071	0.00160336	0.801136
CDK5R2	-0.982972	4.34303	-5.8437	0.000170815	0.00160336	0.800488
CHURC1	0.734876	3.89223	5.84346	0.000170869	0.00160336	0.800153
ICAM2	0.716213	7.47822	5.84262	0.000171062	0.00160336	0.798969
CLNS1A	0.893175	7.27972	5.8425	0.000171091	0.00160336	0.798789
TEKT2	-1.00445	3.68104	-5.84229	0.000171137	0.00160336	0.798505
PCP4L1	-0.69956	4.17143	-5.84213	0.000171176	0.00160336	0.798266
YPEL1	-0.982206	5.6765	-5.84194	0.000171218	0.00160336	0.798009
CCL15	-1.22369	5.04102	-5.84011	0.000171641	0.00160576	0.795415
SPSB4	-0.669816	3.91419	-5.84009	0.000171646	0.00160576	0.795385
IKZF5	0.755343	5.37615	5.83954	0.000171771	0.00160612	0.79462
DEGS1	0.919579	8.45507	5.83809	0.000172105	0.00160844	0.792572
KATNA1	0.720363	5.54874	5.83747	0.00017225	0.00160899	0.791691
FAM92A	1.16289	3.29784	5.83698	0.000172364	0.00160925	0.790994
STRN4	-0.678735	6.78284	-5.8364	0.000172498	0.00160951	0.790178
[truncated: 3,439 more rows]
