# Supplementary material for: Identification and analysis of mitochondria-related central genes in steroid-induced osteonecrosis of the femoral head, along with drug prediction
Source: Front Endocrinol (Lausanne). 2024 Feb 7;15:1341366. doi: 10.3389/fendo.2024.1341366 (PMC10879930; doi:10.3389/fendo.2024.1341366)
Supplement: Supplementary file 4 [file Table_4.xlsx]

## Sheet: Sheet1
Gene	Module	MM_R	MM_pvalue
ABCG1	tan	0.890749	1.38927e-14
ABHD3	tan	0.907281	7.1328e-16
ABHD5	tan	0.907519	6.80744e-16
ABR	tan	0.903826	1.38582e-15
ACAP2	tan	0.958821	2.25501e-22
ACOX1	tan	0.899925	2.84856e-15
ACSL1	tan	0.858182	1.47021e-12
ACTR3	tan	0.824221	6.35317e-11
ADAM8	tan	0.876209	1.30859e-13
ADGRE5	tan	0.865232	5.95083e-13
AFTPH	tan	0.85174	3.22355e-12
AGBL5	tan	-0.890404	1.47049e-14
AGO4	tan	0.934653	1.17944e-18
ALDH5A1	tan	-0.900502	2.56577e-15
ALOX5	tan	0.890318	1.49133e-14
ALOX5AP	tan	0.878836	8.91543e-14
AMD1	tan	0.899071	3.32211e-15
AMN1	tan	0.823935	6.53535e-11
ANKRD12	tan	0.821254	8.49462e-11
ANKRD13A	tan	0.88191	5.62543e-14
ANXA11	tan	0.88069	6.76385e-14
ANXA5	tan	0.820662	8.99584e-11
AOAH	tan	0.872485	2.22185e-13
AP2B1	tan	-0.825387	5.65944e-11
APBB1IP	tan	0.879933	7.57457e-14
APH1B	tan	0.860993	1.03119e-12
APLP2	tan	0.940744	1.93894e-19
APOO	tan	-0.823915	6.54833e-11
ARAP1	tan	0.88694	2.57455e-14
ARHGAP15	tan	0.816129	1.38579e-10
ARHGAP25	tan	0.915157	1.41634e-16
ARHGAP26	tan	0.865601	5.66715e-13
ARHGAP30	tan	0.924705	1.59511e-17
ARHGAP45	tan	0.807815	2.97082e-10
ARHGAP9	tan	0.805369	3.69207e-10
ARHGDIB	tan	0.884644	3.69488e-14
ARID4A	tan	0.889068	1.82906e-14
ARL11	tan	0.823188	7.03359e-11
ARNTL	tan	0.921933	3.09398e-17
ARPC1B	tan	0.954472	1.4632e-21
ARPC3	tan	0.865355	5.85482e-13
ARPC5	tan	0.875706	1.40698e-13
ARRDC3	tan	0.878074	9.97425e-14
ARTN	tan	-0.839908	1.24357e-11
ASAH1	tan	0.927091	8.83663e-18
ATG16L2	tan	0.944347	6.07723e-20
ATP11A	tan	0.918057	7.50647e-17
ATP6AP1	tan	0.857482	1.60403e-12
ATP6V0B	tan	0.925938	1.17852e-17
ATP6V0D1	tan	0.9265	1.02486e-17
ATP6V0E1	tan	0.917028	9.42743e-17
ATP6V1A	tan	0.889641	1.66624e-14
ATP6V1B2	tan	0.961915	5.25305e-23
ATXN1	tan	0.883569	4.36442e-14
BAZ1A	tan	0.816211	1.37509e-10
BAZ2B	tan	0.878097	9.93957e-14
BCL10	tan	0.843201	8.6368e-12
BCL6	tan	0.808087	2.89914e-10
BICD2	tan	0.887767	2.25585e-14
BID	tan	0.94299	9.4916e-20
BIN2	tan	0.915915	1.20242e-16
BIN3	tan	0.920165	4.66101e-17
BOD1L1	tan	0.906191	8.81927e-16
BRI3	tan	0.841158	1.08398e-11
BST1	tan	0.836575	1.78385e-11
BTN2A1	tan	0.925921	1.18351e-17
C16orf54	tan	0.886288	2.85465e-14
C16orf72	tan	0.884819	3.59523e-14
C1orf162	tan	0.801846	5.02292e-10
C1RL	tan	0.846991	5.61822e-12
C3orf62	tan	0.866084	5.31601e-13
C5AR1	tan	0.833629	2.43771e-11
C6orf47	tan	0.801772	5.05522e-10
C9orf72	tan	0.902865	1.65955e-15
CA11	tan	-0.822402	7.59634e-11
CAMK2G	tan	0.817565	1.21003e-10
CAP1	tan	0.948217	1.59864e-20
CAPZA1	tan	0.807365	3.09279e-10
CAPZA2	tan	0.808526	2.78723e-10
CARD16	tan	0.862551	8.4429e-13
CARD8	tan	0.917681	8.16073e-17
CARS	tan	0.834434	2.23965e-11
CASP1	tan	0.89863	3.59475e-15
CASP4	tan	0.92644	1.04036e-17
CASP8	tan	0.836155	1.86577e-11
CCNL1	tan	0.810942	2.23975e-10
CCPG1	tan	0.862116	8.92955e-13
CCR2	tan	0.804736	3.90396e-10
CD14	tan	0.846663	5.83385e-12
CD164	tan	0.801056	5.37726e-10
CD1D	tan	0.831693	2.98295e-11
CD300A	tan	0.912824	2.32308e-16
CD300LF	tan	0.84514	6.94074e-12
CD302	tan	0.921221	3.65359e-17
CD46	tan	0.886903	2.58966e-14
CD48	tan	0.850763	3.61937e-12
CD53	tan	0.964632	1.31785e-23
CD93	tan	0.816977	1.27934e-10
CDA	tan	0.868213	3.99737e-13
CDC42EP3	tan	0.942385	1.15403e-19
CDS2	tan	0.848565	4.68341e-12
CEACAM3	tan	0.851493	3.31951e-12
CEBPA	tan	0.829658	3.6784e-11
CEBPB	tan	0.926311	1.07413e-17
CEBPD	tan	0.939491	2.85397e-19
CELF2	tan	0.842369	9.47771e-12
CEMIP2	tan	0.86878	3.70207e-13
CEP19	tan	0.875946	1.35922e-13
CEP63	tan	0.911467	3.07781e-16
CFD	tan	0.835999	1.89716e-11
CFLAR	tan	0.941926	1.3363e-19
CFP	tan	0.855746	1.98719e-12
CHD1	tan	0.830379	3.4162e-11
CHMP1B	tan	0.907749	6.5055e-16
CHMP2B	tan	0.837971	1.53512e-11
CHST15	tan	0.915973	1.18755e-16
CHUK	tan	0.825141	5.79996e-11
CIR1	tan	0.883434	4.45574e-14
CIZ1	tan	-0.802595	4.70688e-10
CLEC4A	tan	0.86984	3.2039e-13
CLEC4E	tan	0.844239	7.6857e-12
CLEC7A	tan	0.851016	3.51298e-12
CLIC1	tan	0.830843	3.25676e-11
CMTM6	tan	0.967083	3.44126e-24
CNEP1R1	tan	0.896829	4.94279e-15
CNPY3	tan	0.880729	6.72394e-14
COL4A3BP	tan	0.877538	1.07882e-13
COP1	tan	0.926605	9.98351e-18
CORO1A	tan	0.842282	9.56958e-12
COTL1	tan	0.855768	1.98192e-12
CPD	tan	0.894848	6.97033e-15
CPEB2	tan	0.817957	1.16583e-10
CPPED1	tan	0.901386	2.18249e-15
CPQ	tan	0.858368	1.43644e-12
CPVL	tan	0.817528	1.21429e-10
CREB1	tan	0.811008	2.22637e-10
CREBRF	tan	0.886337	2.83268e-14
CRK	tan	0.90647	8.35532e-16
CRNKL1	tan	0.836539	1.79075e-11
CSF2RA	tan	0.889353	1.74606e-14
CSF2RB	tan	0.973102	7.81408e-26
CSF3R	tan	0.883747	4.24567e-14
CSK	tan	0.878996	8.70703e-14
CSNK1D	tan	0.926243	1.09261e-17
CST3	tan	0.813228	1.81585e-10
CTBS	tan	0.932331	2.24349e-18
CTSA	tan	0.830201	3.47907e-11
CTSS	tan	0.923372	2.20059e-17
CUL4B	tan	0.883379	4.49381e-14
CXCR1	tan	0.906993	7.54612e-16
CXCR2	tan	0.916243	1.11974e-16
CYB5A	tan	-0.836477	1.80257e-11
CYB5R4	tan	0.924433	1.70437e-17
CYBA	tan	0.848445	4.74891e-12
CYBC1	tan	0.875328	1.48546e-13
CYTIP	tan	0.851731	3.22713e-12
DAPP1	tan	0.861249	9.9803e-13
DAZAP2	tan	0.922103	2.97258e-17
DBNL	tan	0.802644	4.68713e-10
DCAF11	tan	-0.842682	9.15267e-12
DECR1	tan	0.855998	1.92673e-12
DEF6	tan	0.817926	1.16927e-10
DENND3	tan	0.876542	1.24699e-13
DENND5A	tan	0.910785	3.53913e-16
DERL2	tan	0.872461	2.22937e-13
DGLUCY	tan	0.825254	5.73524e-11
DHRS7	tan	0.930668	3.50685e-18
DMXL2	tan	0.84994	3.98795e-12
DNTTIP1	tan	0.951002	5.73098e-21
DOCK2	tan	0.874102	1.76902e-13
DOHH	tan	-0.84198	9.89589e-12
DPEP2	tan	0.918128	7.38786e-17
DPYD	tan	0.884227	3.94169e-14
DUS2	tan	0.805009	3.81124e-10
DUSP6	tan	0.871508	2.54585e-13
DYNC1LI1	tan	0.816172	1.38011e-10
E2F3	tan	0.840372	1.18193e-11
EFHD2	tan	0.942659	1.05665e-19
EGLN1	tan	0.852346	2.99881e-12
EIF4E3	tan	0.866416	5.08686e-13
ELF2	tan	0.825258	5.73297e-11
ELF4	tan	0.890709	1.39849e-14
ELOVL5	tan	0.838257	1.48838e-11
EMC7	tan	0.824936	5.91909e-11
ENTPD1	tan	0.926165	1.11408e-17
ERBIN	tan	0.82424	6.34135e-11
ERICH1	tan	0.877153	1.1412e-13
EVI2B	tan	0.98616	2.87783e-31
EXOC8	tan	0.836343	1.82872e-11
F2RL1	tan	0.866083	5.31695e-13
FAM120B	tan	0.872598	2.18705e-13
FAM126B	tan	0.81474	1.5782e-10
FAM174A	tan	0.897109	4.70609e-15
FAM192A	tan	0.814679	1.58713e-10
FAM45A	tan	0.945618	3.96206e-20
FAM49A	tan	0.944219	6.34232e-20
FAM49B	tan	0.958939	2.13831e-22
FAM91A1	tan	0.802202	4.87056e-10
FAR1	tan	0.820552	9.09164e-11
FAS	tan	0.861138	1.0123e-12
FBXL5	tan	0.959874	1.39171e-22
FBXO33	tan	0.882085	5.47802e-14
FBXO38	tan	0.853238	2.69459e-12
FCGR2A	tan	0.887768	2.25556e-14
FCGR2B	tan	0.841298	1.06725e-11
FCN1	tan	0.851292	3.39962e-12
FEM1C	tan	0.810091	2.42004e-10
FERMT3	tan	0.807433	3.07386e-10
FFAR2	tan	0.919738	5.1392e-17
FGD3	tan	0.87734	1.11044e-13
FGL2	tan	0.818156	1.14398e-10
FGR	tan	0.803823	4.2294e-10
FKBP15	tan	0.892078	1.11422e-14
FLII	tan	0.820687	8.97423e-11
FNDC3B	tan	0.89203	1.12327e-14
FNIP1	tan	0.884147	3.99129e-14
FOSL2	tan	0.924413	1.71244e-17
FPR1	tan	0.885759	3.10297e-14
FPR2	tan	0.896915	4.8691e-15
FRAT1	tan	0.8028	4.62409e-10
FRAT2	tan	0.954311	1.56225e-21
FRY	tan	0.881644	5.85695e-14
FTH1	tan	0.872983	2.07191e-13
FUCA2	tan	0.83448	2.22876e-11
FYB1	tan	0.926668	9.8259e-18
GALNT3	tan	0.837737	1.57449e-11
GCA	tan	0.890962	1.34127e-14
GCAT	tan	-0.820065	9.52873e-11
GDAP2	tan	0.812129	2.00935e-10
GIMAP4	tan	0.866541	5.0026e-13
GIT2	tan	0.886115	2.93366e-14
GK	tan	0.860109	1.15381e-12
GLB1	tan	0.882914	4.82666e-14
GLIPR1	tan	0.866436	5.07306e-13
GLIPR2	tan	0.817366	1.23309e-10
GMCL1	tan	0.834111	2.31729e-11
GMPR2	tan	0.876245	1.30177e-13
GNAI3	tan	0.862087	8.96313e-13
GNG5	tan	0.847188	5.49226e-12
GNS	tan	0.911543	3.03001e-16
GPAT3	tan	0.889532	1.6961e-14
GPR108	tan	0.858477	1.41691e-12
GPR155	tan	0.863211	7.75127e-13
GPSM3	tan	0.847138	5.52387e-12
GRB2	tan	0.927177	8.64644e-18
GYPE	tan	-0.82914	3.87796e-11
H3F3A	tan	0.943408	8.28296e-20
H3F3B	tan	0.937918	4.58492e-19
HACD1	tan	-0.80107	5.37063e-10
HAL	tan	0.88714	2.49358e-14
HCAR2	tan	0.878166	9.83995e-14
HCK	tan	0.971034	3.13594e-25
HCLS1	tan	0.920888	3.94683e-17
HECTD3	tan	-0.868361	3.91829e-13
HERPUD2	tan	0.851211	3.43268e-12
HEXB	tan	0.899472	3.09149e-15
HHEX	tan	0.822103	7.82177e-11
HINT3	tan	0.821193	8.54471e-11
HIST1H2AC	tan	0.816421	1.34819e-10
HLA-E	tan	0.897388	4.48053e-15
HNRNPH2	tan	0.884812	3.59911e-14
HPS1	tan	-0.849914	4.00011e-12
HSD17B11	tan	0.947507	2.05806e-20
HSDL2	tan	0.853218	2.70114e-12
HSPA1A	tan	0.897533	4.36804e-15
HSPA6	tan	0.931829	2.57028e-18
HTATIP2	tan	0.904104	1.31487e-15
IER2	tan	0.867628	4.32536e-13
IER3	tan	0.827439	4.6081e-11
IFFO1	tan	0.844839	7.18163e-12
IFI30	tan	0.867037	4.68212e-13
IFITM2	tan	0.931518	2.79501e-18
IFNAR1	tan	0.94476	5.29472e-20
IFNGR1	tan	0.914993	1.46728e-16
IFNGR2	tan	0.980087	2.74178e-28
IFRD1	tan	0.889503	1.7042e-14
IFRD2	tan	-0.863943	7.04737e-13
IFT22	tan	-0.851195	3.43903e-12
IGF2R	tan	0.886484	2.7677e-14
IGSF6	tan	0.847448	5.32996e-12
IKBIP	tan	0.88773	2.26925e-14
IL10RB	tan	0.946348	3.08491e-20
IL13RA1	tan	0.821617	8.20021e-11
IL16	tan	0.82391	6.5512e-11
IL17RA	tan	0.908543	5.55987e-16
IMPA2	tan	0.804806	3.87981e-10
IMPDH1	tan	0.858278	1.4527e-12
IQGAP1	tan	0.829196	3.85595e-11
IRAK4	tan	0.826806	4.91126e-11
IRF2BPL	tan	0.845036	7.02343e-12
IST1	tan	0.878274	9.68547e-14
ITGAM	tan	0.813796	1.72295e-10
ITGB2	tan	0.927602	7.76736e-18
ITM2B	tan	0.967587	2.57671e-24
ITSN2	tan	0.864658	6.41732e-13
JAML	tan	0.941747	1.4144e-19
JARID2	tan	0.802577	4.71458e-10
JDP2	tan	0.834112	2.31702e-11
JKAMP	tan	0.815159	1.51767e-10
JMJD1C	tan	0.883642	4.31566e-14
JPT1	tan	0.828445	4.16226e-11
KANSL1	tan	0.825068	5.84214e-11
KCNJ15	tan	0.852733	2.86311e-12
KCTD12	tan	0.808045	2.91028e-10
KDM3B	tan	0.85115	3.45744e-12
KIAA0040	tan	0.863687	7.28642e-13
KIAA0232	tan	0.892912	9.68724e-15
KIAA1109	tan	0.810913	2.2458e-10
KMT2E	tan	0.886495	2.76291e-14
LACTB	tan	0.866678	4.9119e-13
LAMP1	tan	0.865435	5.79352e-13
LAMP2	tan	0.918731	6.4542e-17
LAMTOR4	tan	0.899416	3.12279e-15
LAPTM5	tan	0.892416	1.05293e-14
LAT2	tan	0.868226	3.99011e-13
LBR	tan	0.866486	5.0393e-13
LCP1	tan	0.945407	4.25706e-20
LCP2	tan	0.929231	5.11329e-18
LILRA2	tan	0.814192	1.66079e-10
LILRB2	tan	0.917122	9.23442e-17
LIMD2	tan	0.863005	7.96086e-13
LITAF	tan	0.911383	3.13137e-16
LMBRD1	tan	0.855726	1.99205e-12
LOC728392	tan	0.888239	2.0912e-14
LPAR2	tan	0.914681	1.56877e-16
LPCAT2	tan	0.848658	4.63287e-12
LPGAT1	tan	0.928717	5.83986e-18
LRPAP1	tan	0.896535	5.20369e-15
LRRK2	tan	0.934748	1.1484e-18
LSP1	tan	0.844644	7.34228e-12
LST1	tan	0.878326	9.61128e-14
LTB4R	tan	0.838072	1.51856e-11
LYN	tan	0.95013	7.95015e-21
MANBA	tan	0.926525	1.01848e-17
MAP2K1	tan	0.840151	1.21091e-11
MAP2K4	tan	0.850643	3.67117e-12
MAP3K2	tan	0.897251	4.5902e-15
MAP3K3	tan	0.968951	1.15214e-24
MAP3K5	tan	0.940168	2.31902e-19
MAP3K8	tan	0.902777	1.68711e-15
MAP7D1	tan	0.872123	2.33692e-13
MAPKAPK3	tan	0.802446	4.76843e-10
2023-03-07	tan	0.832925	2.62402e-11
MAST3	tan	0.817383	1.23107e-10
MBOAT7	tan	0.858558	1.40272e-12
MCAM	tan	-0.858394	1.43183e-12
MCMBP	tan	0.816047	1.39649e-10
ME2	tan	0.809599	2.53015e-10
MED13	tan	0.850262	3.83999e-12
MEF2B	tan	0.829263	3.82958e-11
MEFV	tan	0.901875	1.99456e-15
METRN	tan	-0.830627	3.33015e-11
MFSD14A	tan	0.810444	2.34371e-10
MGAT1	tan	0.856676	1.77242e-12
MGRN1	tan	0.818986	1.05689e-10
MIA2	tan	0.872796	2.12719e-13
MID1IP1	tan	0.864637	6.43548e-13
MLX	tan	0.812911	1.86988e-10
MNDA	tan	0.954177	1.64937e-21
MOB3A	tan	0.88307	4.71223e-14
MOSPD1	tan	-0.834381	2.25223e-11
MOSPD2	tan	0.94924	1.10384e-20
MPEG1	tan	0.857274	1.64603e-12
MPPE1	tan	0.941943	1.32891e-19
MPZL3	tan	0.82398	6.50648e-11
MSL1	tan	0.950639	6.57182e-21
MSN	tan	0.862767	8.21093e-13
MSRB1	tan	0.929241	5.09976e-18
MTHFS	tan	0.894626	7.24088e-15
MTMR6	tan	0.844674	7.31717e-12
MXD1	tan	0.914243	1.72204e-16
MYCBP	tan	0.824747	6.03102e-11
MYL12A	tan	0.835308	2.04167e-11
MYO1F	tan	0.938904	3.411e-19
MYO5A	tan	0.916142	1.14446e-16
MYO9B	tan	0.826769	4.92928e-11
N4BP1	tan	0.830305	3.44234e-11
NABP1	tan	0.887299	2.4314e-14
NADK	tan	0.955614	9.11928e-22
NAGA	tan	0.818463	1.11102e-10
NAMPT	tan	0.89693	4.85678e-15
NBEAL2	tan	0.854891	2.20595e-12
NBPF11	tan	0.833	2.60363e-11
NCF2	tan	0.957516	4.03382e-22
NCF4	tan	0.917929	7.72243e-17
NCOA1	tan	0.862419	8.58788e-13
NDEL1	tan	0.890845	1.36752e-14
NEDD9	tan	0.926492	1.0269e-17
NEIL2	tan	-0.810909	2.24643e-10
NEK7	tan	0.813691	1.73975e-10
NFAM1	tan	0.809572	2.53653e-10
NFE2L2	tan	0.867485	4.40884e-13
NFIL3	tan	0.866152	5.26846e-13
NFKBIA	tan	0.836031	1.89064e-11
NFKBIZ	tan	0.894825	6.99755e-15
NFYC	tan	0.887984	2.17887e-14
NIN	tan	0.908804	5.27747e-16
NINJ1	tan	0.881799	5.72065e-14
NKX2-1	tan	-0.863982	7.01118e-13
NLRP1	tan	0.880124	7.36151e-14
NLRP12	tan	0.895143	6.62555e-15
NME4	tan	-0.832466	2.75285e-11
NOP10	tan	0.874555	1.65895e-13
NPEPPS	tan	0.875679	1.41246e-13
NPTN	tan	0.873604	1.8984e-13
NRBF2	tan	0.942413	1.14354e-19
NSD2	tan	-0.824976	5.89556e-11
NSMAF	tan	0.858003	1.50339e-12
NT5C2	tan	0.872037	2.3653e-13
NUDT1	tan	-0.815422	1.48078e-10
NUFIP2	tan	0.884485	3.78705e-14
NUMB	tan	0.966262	5.45455e-24
NUP214	tan	0.916427	1.07569e-16
NUTF2	tan	-0.90736	7.02325e-16
OGFRL1	tan	0.883773	4.22922e-14
OLIG1	tan	0.880583	6.87278e-14
OSBPL11	tan	0.952259	3.53618e-21
OSBPL2	tan	0.80064	5.57308e-10
OSCAR	tan	0.805169	3.75779e-10
OSER1	tan	0.838417	1.46287e-11
OSTF1	tan	0.93745	5.26629e-19
OTUD1	tan	0.908018	6.16879e-16
P2RY13	tan	0.926823	9.45146e-18
PA2G4	tan	-0.932611	2.07868e-18
PACSIN2	tan	0.822828	7.28663e-11
PAK1	tan	0.917528	8.4416e-17
PAPOLG	tan	0.811289	2.16999e-10
PARP8	tan	0.950714	6.38765e-21
PCNX1	tan	0.869891	3.18176e-13
PDE4B	tan	0.804545	3.96989e-10
PDK3	tan	0.844089	7.81687e-12
PECAM1	tan	0.911937	2.7931e-16
PELI1	tan	0.930354	3.81056e-18
PELO	tan	0.888755	1.92411e-14
PGD	tan	0.816373	1.35424e-10
PGGT1B	tan	0.817138	1.25992e-10
PGK1	tan	0.850691	3.65025e-12
PHC2	tan	0.845764	6.46561e-12
PHF20L1	tan	0.84667	5.82888e-12
PIAS1	tan	0.917789	7.96724e-17
PICALM	tan	0.929106	5.28193e-18
PIGB	tan	0.838522	1.4463e-11
PIGX	tan	0.870284	3.01455e-13
PIK3CB	tan	0.832711	2.68351e-11
PIK3R2	tan	-0.860348	1.11931e-12
PIK3R5	tan	0.934442	1.25179e-18
PILRA	tan	0.933991	1.42008e-18
PIP4P2	tan	0.897463	4.42182e-15
PISD	tan	0.914522	1.62281e-16
PITPNA	tan	0.80906	2.65631e-10
PJA2	tan	0.831688	2.98463e-11
PKN2	tan	0.835823	1.933e-11
PKNOX1	tan	0.807476	3.06206e-10
PLAGL1	tan	0.937205	5.65964e-19
PLAUR	tan	0.861941	9.1331e-13
PLBD1	tan	0.848472	4.73427e-12
PLCG2	tan	0.810425	2.3476e-10
PLEK	tan	0.904201	1.29096e-15
PLEKHM1	tan	0.912696	2.38564e-16
PLEKHO2	tan	0.942225	1.21442e-19
PLIN3	tan	0.827449	4.60326e-11
PLXNC1	tan	0.897988	4.03015e-15
POLB	tan	0.845775	6.45751e-12
PPCDC	tan	0.842565	9.27326e-12
PPOX	tan	-0.803892	4.20377e-10
PPP1R12A	tan	0.88026	7.21399e-14
PPP1R15B	tan	0.851088	3.4829e-12
PPP1R21	tan	0.87539	1.47231e-13
PPP1R3D	tan	0.834513	2.22111e-11
PPP2R5A	tan	0.846287	6.09067e-12
PPP4R1	tan	0.854612	2.28209e-12
PPP6R1	tan	-0.836787	1.74373e-11
PPT1	tan	0.883732	4.25565e-14
PPTC7	tan	0.852333	3.00356e-12
PRCP	tan	0.929239	5.1029e-18
PREX1	tan	0.943367	8.39404e-20
PRKAG2	tan	0.875065	1.54246e-13
PRKCB	tan	0.86335	7.61252e-13
PRKCD	tan	0.948889	1.2544e-20
PRR13	tan	0.91152	3.04414e-16
PSAP	tan	0.920131	4.69793e-17
PSEN1	tan	0.892487	1.0405e-14
PSMB3	tan	0.925768	1.22929e-17
PTAFR	tan	0.886868	2.60408e-14
PTEN	tan	0.874722	1.61986e-13
PTGS2	tan	0.909166	4.90937e-16
PTPN12	tan	0.87878	8.98934e-14
PTPN6	tan	0.863341	7.62203e-13
PTPRC	tan	0.904191	1.29336e-15
PTPRE	tan	0.87767	1.05816e-13
PTTG1IP	tan	0.852667	2.88597e-12
PYCARD	tan	0.912771	2.34855e-16
PYGL	tan	0.815097	1.52645e-10
QKI	tan	0.906924	7.64764e-16
QPCT	tan	0.860408	1.11087e-12
RAB11FIP1	tan	0.883663	4.30113e-14
RAB11FIP4	tan	0.801688	5.09188e-10
RAB1A	tan	0.895338	6.40584e-15
RAB21	tan	0.803424	4.37946e-10
RAB24	tan	0.935252	9.95423e-19
RAB2A	tan	0.856795	1.74662e-12
RAB31	tan	0.827639	4.51578e-11
RAB32	tan	0.807312	3.10742e-10
RAB33B	tan	0.816952	1.28233e-10
RAB5IF	tan	0.916849	9.80649e-17
RAB7A	tan	0.940449	2.12586e-19
RAB8B	tan	0.880474	6.9861e-14
RAC2	tan	0.915614	1.28347e-16
RACGAP1	tan	-0.831994	2.89126e-11
RAF1	tan	0.943953	6.92646e-20
RALB	tan	0.892254	1.08185e-14
RAMAC	tan	0.807052	3.18019e-10
RAP2C	tan	0.811661	2.09748e-10
RASSF2	tan	0.942474	1.12145e-19
RBM47	tan	0.922789	2.52831e-17
RBMS1	tan	0.902882	1.65435e-15
RBP7	tan	0.80049	5.64555e-10
RBPJ	tan	0.846343	6.05142e-12
RCBTB2	tan	0.887504	2.35295e-14
RCL1	tan	-0.848395	4.77665e-12
REC8	tan	0.828218	4.25916e-11
REL	tan	0.805298	3.7152e-10
REPS2	tan	0.801248	5.28916e-10
RER1	tan	0.856934	1.71686e-12
RERE	tan	0.845552	6.62379e-12
RESF1	tan	0.930675	3.50058e-18
RFFL	tan	0.892039	1.1215e-14
RGL2	tan	0.927793	7.39831e-18
RGS18	tan	0.847924	5.04487e-12
RGS19	tan	0.955238	1.06683e-21
RGS2	tan	0.95837	2.76347e-22
RHOG	tan	0.898777	3.50172e-15
RHOQ	tan	0.90354	1.46257e-15
RICTOR	tan	0.909619	4.48281e-16
RILPL2	tan	0.912162	2.66596e-16
RIPK1	tan	0.883902	4.14557e-14
RIPOR2	tan	0.912932	2.27089e-16
RIT1	tan	0.89157	1.21269e-14
RLIM	tan	0.847548	5.26861e-12
RNASE6	tan	0.840688	1.14156e-11
RNASEL	tan	0.918669	6.54578e-17
RNASET2	tan	0.879621	7.93552e-14
RNF13	tan	0.933985	1.42262e-18
RNF130	tan	0.943082	9.21109e-20
RNF135	tan	0.931129	3.10229e-18
RNF141	tan	0.842657	9.17841e-12
RNF146	tan	0.876385	1.27574e-13
RNF149	tan	0.961008	8.14944e-23
RNF169	tan	0.911809	2.86848e-16
RNF19B	tan	0.830526	3.36499e-11
RNF24	tan	0.878562	9.28323e-14
RP2	tan	0.853801	2.51769e-12
RPS6KA1	tan	0.928329	6.45233e-18
RPS6KA5	tan	0.826187	5.22562e-11
RRAGC	tan	0.845917	6.35361e-12
RSBN1L	tan	0.932572	2.10081e-18
RTF2	tan	0.86951	3.35158e-13
RTN3	tan	0.8648	6.29836e-13
RTN4	tan	0.827341	4.65382e-11
S100A11	tan	0.897526	4.37284e-15
S100A4	tan	0.883171	4.63949e-14
S100A6	tan	0.904139	1.30639e-15
S100A9	tan	0.882407	5.21519e-14
SAP30L	tan	0.877345	1.10971e-13
SASH3	tan	0.844987	7.06273e-12
SBF2	tan	0.888088	2.14255e-14
SCAF11	tan	0.869148	3.52116e-13
SCLT1	tan	0.862454	8.54934e-13
SCPEP1	tan	0.810851	2.25848e-10
SDCBP	tan	0.927222	8.55066e-18
SDF2	tan	0.864022	6.97451e-13
SELL	tan	0.930673	3.50196e-18
SELPLG	tan	0.832703	2.68553e-11
SERINC1	tan	0.877835	1.0329e-13
SERPINA1	tan	0.890014	1.56766e-14
SERTAD3	tan	0.894316	7.63507e-15
SETD1B	tan	0.819928	9.65557e-11
SETX	tan	0.867918	4.15937e-13
SFT2D1	tan	0.803691	4.27845e-10
SGK1	tan	0.882867	4.86114e-14
SH2D3C	tan	0.864867	6.24333e-13
SH3BP2	tan	0.912148	2.67374e-16
SH3KBP1	tan	0.840143	1.21198e-11
SIGLEC7	tan	0.896157	5.55826e-15
SIGLEC9	tan	0.833884	2.37308e-11
SIPA1	tan	0.862285	8.73772e-13
SIPA1L1	tan	0.844325	7.61145e-12
SIRT7	tan	0.875251	1.50195e-13
SKAP2	tan	0.895367	6.37441e-15
SLA	tan	0.844835	7.18493e-12
SLC15A4	tan	0.951373	4.97532e-21
SLC16A3	tan	0.851088	3.48284e-12
SLC25A38	tan	-0.830632	3.32854e-11
SLC2A1	tan	-0.836183	1.86016e-11
SLC45A4	tan	0.894827	6.99552e-15
SLC50A1	tan	-0.85621	1.87713e-12
SLC7A7	tan	0.827882	4.40619e-11
SLCO3A1	tan	0.834109	2.31762e-11
SLMAP	tan	0.806739	3.27006e-10
SMCHD1	tan	0.924482	1.68404e-17
SNAP23	tan	0.891219	1.28531e-14
SNX1	tan	0.869508	3.35273e-13
SNX10	tan	0.880467	6.99364e-14
SNX13	tan	0.810687	2.29242e-10
SNX18	tan	0.831434	3.06416e-11
SNX6	tan	0.830663	3.31789e-11
SOAT1	tan	0.912779	2.34467e-16
SOD2	tan	0.834956	2.11941e-11
SORL1	tan	0.867269	4.53866e-13
SOS2	tan	0.851811	3.19652e-12
SP1	tan	0.826453	5.08805e-11
SPAST	tan	0.816366	1.35513e-10
SPG11	tan	0.868482	3.85427e-13
SPOPL	tan	0.949924	8.58225e-21
SPTA1	tan	-0.824953	5.90902e-11
SPTB	tan	-0.80782	2.9693e-10
SQOR	tan	0.868971	3.60697e-13
SRA1	tan	0.863731	7.24447e-13
SRGN	tan	0.912119	2.69031e-16
SRPK2	tan	0.876205	1.30922e-13
SSH2	tan	0.804863	3.86047e-10
ST3GAL6	tan	0.871293	2.62283e-13
ST6GALNAC2	tan	0.899432	3.11359e-15
ST6GALNAC6	tan	-0.806235	3.41978e-10
ST8SIA4	tan	0.943034	9.35677e-20
STAM2	tan	0.872799	2.12619e-13
STAT3	tan	0.869505	3.35384e-13
STAT5A	tan	0.912344	2.56732e-16
STAT6	tan	0.809055	2.65768e-10
STEAP4	tan	0.884437	3.81545e-14
STK10	tan	0.838414	1.46328e-11
STK11	tan	-0.851558	3.29395e-12
STK17B	tan	0.833762	2.40384e-11
STK38L	tan	0.838696	1.41931e-11
STK4	tan	0.885682	3.14084e-14
STX10	tan	0.919981	4.8615e-17
STX11	tan	0.839566	1.29094e-11
STX3	tan	0.914561	1.60936e-16
STX4	tan	0.819693	9.8761e-11
STXBP5	tan	0.85958	1.23367e-12
SULF2	tan	0.821977	7.9184e-11
SUPT20H	tan	0.890392	1.4734e-14
SUSD6	tan	0.956245	6.98614e-22
SVIL	tan	0.881954	5.58782e-14
SYK	tan	0.869171	3.5101e-13
SYNGR2	tan	0.832535	2.73306e-11
TAF12	tan	0.873253	1.99463e-13
TAGAP	tan	0.887317	2.42444e-14
TBCC	tan	0.912313	2.58367e-16
TBXAS1	tan	0.886919	2.58303e-14
TCF3	tan	-0.800952	5.42572e-10
TCIRG1	tan	0.913843	1.87456e-16
TDP2	tan	0.868709	3.73786e-13
TENT5A	tan	0.832141	2.84762e-11
TESK2	tan	0.801073	5.36928e-10
TET2	tan	0.872906	2.09443e-13
TGFBR2	tan	0.801932	4.98551e-10
TGOLN2	tan	0.82121	8.53111e-11
THEMIS2	tan	0.890525	1.44138e-14
TIMP2	tan	0.94051	2.08592e-19
TK1	tan	-0.87286	2.1079e-13
TKT	tan	0.892341	1.0663e-14
TLCD4	tan	-0.834346	2.26045e-11
TLE3	tan	0.818848	1.0709e-10
TLR1	tan	0.951442	4.84665e-21
TLR2	tan	0.910909	3.45096e-16
TLR4	tan	0.900885	2.39252e-15
TLR6	tan	0.804754	3.89769e-10
TLR8	tan	0.941533	1.51375e-19
TM6SF1	tan	0.917311	8.85709e-17
TM9SF2	tan	0.897599	4.31734e-15
TMBIM4	tan	0.904728	1.16816e-15
TMBIM6	tan	0.91706	9.36133e-17
TMCC3	tan	0.875495	1.45031e-13
TMEM140	tan	0.805859	3.53568e-10
TMEM154	tan	0.922465	2.7295e-17
TMEM185B	tan	0.814442	1.62256e-10
TMEM216	tan	0.803789	4.24186e-10
TMEM260	tan	0.806778	3.25884e-10
TMEM30A	tan	0.839894	1.24552e-11
TMEM33	tan	0.899499	3.07658e-15
TMEM43	tan	0.896762	5.00196e-15
TMEM50A	tan	0.895718	5.99863e-15
TMEM60	tan	0.815842	1.42362e-10
TMEM71	tan	0.968646	1.38417e-24
TMSB4X	tan	0.881849	5.67728e-14
TNFAIP3	tan	0.841153	1.0845e-11
TNFAIP8L2	tan	0.941617	1.47398e-19
TNFRSF10C	tan	0.883718	4.265e-14
TNFRSF1A	tan	0.889272	1.76946e-14
TNFRSF1B	tan	0.847453	5.32705e-12
TNFSF13	tan	0.813009	1.85305e-10
TNS1	tan	-0.817786	1.18494e-10
TOPORS	tan	0.826323	5.15481e-11
TOR1AIP1	tan	0.934775	1.13971e-18
TOR4A	tan	0.807917	2.94374e-10
TPK1	tan	0.82267	7.39986e-11
TRAF6	tan	0.82429	6.30998e-11
TRAPPC12	tan	0.828331	4.21041e-11
TRIB1	tan	0.827861	4.41569e-11
TRIM8	tan	0.8936	8.6242e-15
TSEN34	tan	0.96632	5.28113e-24
TSPAN5	tan	-0.814256	1.65095e-10
TSTA3	tan	-0.819517	1.00442e-10
TUBA1A	tan	0.875938	1.36073e-13
TUT7	tan	0.920882	3.95182e-17
TXNDC12	tan	0.885034	3.47669e-14
TXNIP	tan	0.916097	1.15582e-16
TYK2	tan	0.902614	1.73914e-15
TYROBP	tan	0.961138	7.65917e-23
UBE2D1	tan	0.90675	7.912e-16
UBE4A	tan	0.896362	5.36334e-15
UBLCP1	tan	0.842242	9.61249e-12
UNC119	tan	0.887447	2.37435e-14
UPF1	tan	0.905507	1.0064e-15
UROD	tan	-0.839859	1.25033e-11
USF3	tan	0.800117	5.82876e-10
USP15	tan	0.826502	5.06312e-11
USP3	tan	0.928552	6.09303e-18
USP8	tan	0.835489	2.00282e-11
VAMP3	tan	0.905248	1.05768e-15
VAV1	tan	0.937093	5.84912e-19
VCAN	tan	0.85765	1.57094e-12
VIM	tan	0.838973	1.37715e-11
VMP1	tan	0.947405	2.13328e-20
VNN2	tan	0.871	2.73137e-13
VNN3	tan	0.866179	5.24953e-13
VPS41	tan	0.825096	5.82569e-11
VPS8	tan	0.900389	2.61897e-15
VSIR	tan	0.947329	2.19085e-20
WDFY3	tan	0.858267	1.45466e-12
WIPF1	tan	0.875217	1.50925e-13
XPC	tan	0.801344	5.24525e-10
XPO6	tan	0.903184	1.56362e-15
XPO7	tan	-0.811958	2.04112e-10
XRN2	tan	0.841235	1.07476e-11
YIPF1	tan	0.932163	2.34873e-18
YTHDF3	tan	0.890956	1.34248e-14
ZBTB34	tan	0.912252	2.6169e-16
ZDHHC7	tan	0.910391	3.83506e-16
ZEB2	tan	0.82506	5.84656e-11
ZFP36	tan	0.960652	9.65944e-23
ZMPSTE24	tan	0.833303	2.52233e-11
ZNF18	tan	0.897855	4.12589e-15
ZNF200	tan	0.901585	2.10431e-15
ZNF267	tan	0.826522	5.05275e-11
ZNF33A	tan	0.866021	5.36061e-13
ZNF341	tan	0.810743	2.28072e-10
ZNF428	tan	-0.826796	4.91598e-11
ZNF552	tan	0.80172	5.07769e-10
ZSWIM6	tan	0.897666	4.26643e-15
